# Supplementary material for: Tris(2,2′-bipyridine-κ2 N,N′)cobalt(III) octa­cyanido­tungstate(V)
Source: Acta Crystallogr Sect E Struct Rep Online. 2009 Dec 4;66(Pt 1):m12. doi: 10.1107/S1600536809051654 (PMC2980176; doi:10.1107/S1600536809051654)
Supplement: Supplementary file 1 [file e-66-00m12-sup1.cif]

##############################################################################
###                                                                        ###
###        Electronic paper (Acta Crystallographica Section E)             ###
###                                                                        ###
##############################################################################
#                                                                            #
# This CIF contains the data in a paper accepted for publication in Acta     #
# Crystallographica Section E. It conforms to the requirements of Notes      #
# for Authors for Section E, and has been peer reviewed under the auspices   #
# of the IUCr Commission on Journals.                                        #
#                                                                            #
# Full details of the Crystallographic Information File format               #
# are given in the paper "The Crystallographic Information File (CIF):       #
# a New Standard Archive File for Crystallography" by S. R. Hall, F. H.      #
# Allen and I. D. Brown [Acta Cryst. (1991), A47, 655-685].                  #
#                                                                            #
# The current version of the core CIF dictionary is obtainable from          #
# ftp://ftp.iucr.org/pub/cif_core.dic. The current version number is 2.4.    #
#                                                                            #
# Software is freely available for graphical display of the structure(s) in  #
# this CIF.  For information consult the CIF home page http://www.iucr.org/  #
# cif/home.html                                                              #
#                                                                            #
# This file may be used for bona fide research purposes within the           #
# scientific community so long as proper attribution is given to the journal # 
# article from which it was obtained.                                        #
#                                                                            #
##############################################################################
                                             
data_I
_audit_creation_method     SHELXL-97
_chemical_name_systematic
;
Tris(2,2'-bipyridine-\k^2^<i>N</i>,<i>N</i>')cobalt(III) octacyanidotungstate(V)
;
_chemical_name_common     ?
_chemical_formula_moiety     'C30 H24 Co N6 3+, C8 N8 W 3-'
_chemical_formula_sum     'C38 H24 Co N14 W'
_chemical_formula_iupac     '[Co (C10 H8 N2)3] [W (C N)8]'
_chemical_formula_weight     919.48
_chemical_melting_point     ?
_symmetry_cell_setting     'Orthorhombic'
_symmetry_space_group_name_H-M     'P c c n'
_symmetry_space_group_name_Hall     '-P 2ab 2ac'
loop_
    _symmetry_equiv_pos_as_xyz
    'x, y, z'
    '-x+1/2, -y+1/2, z'
    'x+1/2, -y, -z+1/2'
    '-x, y+1/2, -z+1/2'
    '-x, -y, -z'
    'x-1/2, y-1/2, -z'
    '-x-1/2, y, z-1/2'
    'x, -y-1/2, z-1/2'
_cell_length_a     11.465(2)
_cell_length_b     15.141(3)
_cell_length_c     20.007(4)
_cell_angle_alpha     90.00
_cell_angle_beta     90.00
_cell_angle_gamma     90.00
_cell_volume     3473.0(12)
_cell_formula_units_Z     4
_cell_measurement_reflns_used     10230
_cell_measurement_theta_min     2.4499
_cell_measurement_theta_max     31.2920
_cell_measurement_temperature     250(2)
_exptl_crystal_description     'Prism'
_exptl_crystal_colour     'Red'
_exptl_crystal_size_max     0.2000
_exptl_crystal_size_mid     0.2000
_exptl_crystal_size_min     0.2000
_exptl_crystal_density_diffrn     1.758
_exptl_crystal_density_meas     ?
_exptl_crystal_density_method     'not measured'
_exptl_crystal_F_000     1803
_exptl_absorpt_coefficient_mu     3.839
_exptl_absorpt_correction_type     'Multi-scan'
_exptl_absorpt_process_details     '(ABSCOR; Higashi, 1995)'
_exptl_absorpt_correction_T_min     0.8413
_exptl_absorpt_correction_T_max     1.0000
_exptl_special_details
;
Yield: 62.1 mg in pure form, 42.1% based on Co. Analysis calculated for
C~38~H~24~CoN~14~W: C 49.59, H 2.61, N 21.32%; found: C 50.31, H 2.88, N
21.44%. IR: \n, cm^-1^,2132 s.
;
_diffrn_ambient_temperature     250(2)
_diffrn_radiation_type     MoK\a
_diffrn_radiation_wavelength     0.71073
_diffrn_radiation_source     'fine-focus sealed tube'
_diffrn_radiation_monochromator     graphite
_diffrn_measurement_device_type     'Rigaku Mercury CCD'
_diffrn_measurement_method     'dtprofit.ref'
_diffrn_detector_area_resol_mean     28.5714
_diffrn_reflns_number     12594
_diffrn_reflns_av_R_equivalents     0.0182
_diffrn_reflns_av_sigmaI/netI     0.0194
_diffrn_reflns_theta_min     2.45
_diffrn_reflns_theta_max     26.37
_diffrn_reflns_theta_full     26.37
_diffrn_measured_fraction_theta_max     0.997
_diffrn_measured_fraction_theta_full     0.997
_diffrn_reflns_limit_h_min     -14
_diffrn_reflns_limit_h_max     11
_diffrn_reflns_limit_k_min     -15
_diffrn_reflns_limit_k_max     18
_diffrn_reflns_limit_l_min     -25
_diffrn_reflns_limit_l_max     15
_diffrn_standards_number     3
_diffrn_standards_interval_count     ?
_diffrn_standards_interval_time     120
_diffrn_standards_decay_%     'no decay, variation 0.5'
_refine_special_details
;
Refinement of <i>F</i>^2^ against ALL reflections. The weighted <i>R</i>-factor
<i>wR</i> and goodness of fit <i>S</i> are based on <i>F</i>^2^, conventional
<i>R</i>-factors <i>R</i> are based on <i>F</i>, with <i>F</i> set to zero for
negative <i>F</i>^2^. The threshold expression of <i>F</i>^2^ >
\s(<i>F</i>^2^) is used only for calculating <i>R</i>-factors(gt) <i>etc</i>.
and is not relevant to the choice of reflections for refinement.
<i>R</i>-factors based on <i>F</i>^2^ are statistically about twice as large
as those based on <i>F</i>, and <i>R</i>- factors based on ALL data will be
even larger.
;
_reflns_number_total     3554
_reflns_number_gt     3023
_reflns_threshold_expression     >2sigma(I)
_refine_ls_structure_factor_coef     Fsqd
_refine_ls_matrix_type     full
_refine_ls_R_factor_all     0.0325
_refine_ls_R_factor_gt     0.0261
_refine_ls_wR_factor_gt     0.0562
_refine_ls_wR_factor_ref     0.0592
_refine_ls_goodness_of_fit_ref     1.099
_refine_ls_restrained_S_all     1.099
_refine_ls_number_reflns     3554
_refine_ls_number_parameters     245
_refine_ls_number_restraints     0
_refine_ls_hydrogen_treatment     constr
_refine_ls_weighting_scheme     calc
_refine_ls_weighting_details
         'calc w=1/[\s^2^(Fo^2^)+(0.0237P)^2^+2.7418P] where P=(Fo^2^+2Fc^2^)/3'
_atom_sites_solution_hydrogens     geom
_atom_sites_solution_primary     direct
_atom_sites_solution_secondary     difmap
_refine_ls_shift/su_max     0.001
_refine_ls_shift/su_mean     0.000
_refine_diff_density_max     1.328
_refine_diff_density_min     -0.408
_refine_ls_extinction_method     none
_refine_ls_extinction_coef     ?
loop_
    _atom_type_symbol
    _atom_type_description
    _atom_type_scat_dispersion_real
    _atom_type_scat_dispersion_imag
    _atom_type_scat_source
    'C' 'C' 0.0033 0.0016
                         'International Tables Vol C Tables 4.2.6.8 and 6.1.1.4'
    'Co' 'Co' 0.3494 0.9721
                         'International Tables Vol C Tables 4.2.6.8 and 6.1.1.4'
    'N' 'N' 0.0061 0.0033
                         'International Tables Vol C Tables 4.2.6.8 and 6.1.1.4'
    'W' 'W' -0.8490 6.8722
                         'International Tables Vol C Tables 4.2.6.8 and 6.1.1.4'
    'H' 'H' 0.0000 0.0000
                         'International Tables Vol C Tables 4.2.6.8 and 6.1.1.4'
_computing_data_collection     'CrystalClear (Rigaku, 2008)'
_computing_cell_refinement     'CrystalClear (Rigaku, 2008)'
_computing_data_reduction     'CrystalClear (Rigaku, 2008)'
_computing_structure_solution     'SHELXS-97 (Sheldrick, 2008)'
_computing_structure_refinement     'SHELXL-97 (Sheldrick, 2008)'
_computing_molecular_graphics     'SHELXTL (Sheldrick, 2008)'
_computing_publication_material     'SHELXTL (Sheldrick, 2008)'
loop_
    _atom_site_type_symbol
    _atom_site_label
    _atom_site_fract_x
    _atom_site_fract_y
    _atom_site_fract_z
    _atom_site_U_iso_or_equiv
    _atom_site_adp_type
    _atom_site_calc_flag
    _atom_site_refinement_flags
    _atom_site_occupancy
    _atom_site_disorder_assembly
    _atom_site_disorder_group
    Co Co1 0.2500 0.2500 0.44279(2) 0.02694(12) Uani d S 1 . .
    N N1 0.0967(2) 0.19603(17) 0.44129(11) 0.0332(5) Uani d . 1 . .
    N N2 0.2836(2) 0.16505(16) 0.37377(12) 0.0329(5) Uani d . 1 . .
    N N3 0.2091(2) 0.32944(16) 0.51483(12) 0.0328(5) Uani d . 1 . .
    C C1 0.0030(3) 0.2192(2) 0.47655(17) 0.0474(8) Uani d . 1 . .
    H H1A 0.0068 0.2693 0.5033 0.057 Uiso calc R 1 . .
    C C2 -0.0986(3) 0.1720(3) 0.47478(18) 0.0574(10) Uani d . 1 . .
    H H2A -0.1631 0.1906 0.4992 0.069 Uiso calc R 1 . .
    C C3 -0.1042(3) 0.0979(3) 0.43700(18) 0.0606(11) Uani d . 1 . .
    H H3A -0.1725 0.0647 0.4358 0.073 Uiso calc R 1 . .
    C C4 -0.0087(3) 0.0716(2) 0.40038(18) 0.0521(9) Uani d . 1 . .
    H H4A -0.0114 0.0204 0.3747 0.063 Uiso calc R 1 . .
    C C5 0.0911(3) 0.1222(2) 0.40228(14) 0.0352(7) Uani d . 1 . .
    C C6 0.1962(2) 0.10663(18) 0.36179(14) 0.0321(6) Uani d . 1 . .
    C C7 0.2071(3) 0.0426(2) 0.31379(16) 0.0434(8) Uani d . 1 . .
    H H7A 0.1467 0.0027 0.3064 0.052 Uiso calc R 1 . .
    C C8 0.3073(3) 0.0376(2) 0.27679(17) 0.0479(8) Uani d . 1 . .
    H H8A 0.3156 -0.0056 0.2440 0.058 Uiso calc R 1 . .
    C C9 0.3944(3) 0.0961(2) 0.28839(17) 0.0499(9) Uani d . 1 . .
    H H9A 0.4628 0.0935 0.2635 0.060 Uiso calc R 1 . .
    C C10 0.3813(3) 0.1595(2) 0.33709(16) 0.0442(8) Uani d . 1 . .
    H H10A 0.4415 0.1995 0.3448 0.053 Uiso calc R 1 . .
    C C12 0.1644(3) 0.4112(2) 0.50934(16) 0.0399(7) Uani d . 1 . .
    H H12A 0.1572 0.4364 0.4671 0.048 Uiso calc R 1 . .
    C C13 0.1381(3) 0.4211(2) 0.62628(17) 0.0530(9) Uani d . 1 . .
    H H13A 0.1120 0.4514 0.6639 0.064 Uiso calc R 1 . .
    C C14 0.1288(3) 0.4588(2) 0.56437(16) 0.0455(8) Uani d . 1 . .
    H H14A 0.0989 0.5155 0.5595 0.055 Uiso calc R 1 . .
    C C11 0.1858(3) 0.3387(2) 0.63277(17) 0.0522(9) Uani d . 1 . .
    H H11A 0.1927 0.3130 0.6748 0.063 Uiso calc R 1 . .
    C C15 0.2235(3) 0.2939(2) 0.57651(15) 0.0369(7) Uani d . 1 . .
    W W1 0.7500 0.2500 0.194217(8) 0.02995(7) Uani d S 1 . .
    N N4 0.9827(3) 0.3555(2) 0.13727(15) 0.0565(8) Uani d . 1 . .
    N N5 0.8322(3) 0.3742(2) 0.32171(16) 0.0571(8) Uani d . 1 . .
    N N6 0.5146(3) 0.3489(2) 0.25333(15) 0.0590(8) Uani d . 1 . .
    N N7 0.6578(3) 0.3788(2) 0.07078(15) 0.0569(8) Uani d . 1 . .
    C C16 0.9012(3) 0.3203(2) 0.15643(15) 0.0398(7) Uani d . 1 . .
    C C17 0.8039(3) 0.3325(2) 0.27706(16) 0.0401(7) Uani d . 1 . .
    C C18 0.5961(3) 0.3157(2) 0.23298(15) 0.0397(7) Uani d . 1 . .
    C C19 0.6896(3) 0.3344(2) 0.11329(16) 0.0396(7) Uani d . 1 . .
loop_
    _atom_site_aniso_label
    _atom_site_aniso_U_11
    _atom_site_aniso_U_22
    _atom_site_aniso_U_33
    _atom_site_aniso_U_12
    _atom_site_aniso_U_13
    _atom_site_aniso_U_23
    Co1 0.0231(3) 0.0306(3) 0.0271(3) -0.0031(2) 0.000 0.000
    N1 0.0237(12) 0.0422(15) 0.0337(13) -0.0050(11) 0.0019(10) 0.0019(11)
    N2 0.0287(12) 0.0375(14) 0.0326(13) -0.0011(10) 0.0032(10) -0.0005(11)
    N3 0.0290(12) 0.0350(13) 0.0343(13) -0.0030(10) 0.0011(10) -0.0033(11)
    C1 0.0336(16) 0.063(2) 0.0456(18) -0.0053(16) 0.0092(15) -0.0064(17)
    C2 0.0346(18) 0.081(3) 0.057(2) -0.0131(18) 0.0170(16) -0.009(2)
    C3 0.0351(19) 0.080(3) 0.067(2) -0.0240(19) 0.0093(17) -0.004(2)
    C4 0.0433(19) 0.055(2) 0.058(2) -0.0181(17) 0.0029(16) -0.0068(18)
    C5 0.0304(15) 0.0398(17) 0.0356(15) -0.0044(13) -0.0006(12) 0.0055(14)
    C6 0.0301(15) 0.0328(15) 0.0334(15) -0.0011(12) -0.0028(12) 0.0044(13)
    C7 0.0379(17) 0.0415(19) 0.051(2) -0.0034(15) -0.0036(14) -0.0026(15)
    C8 0.052(2) 0.0439(19) 0.0476(19) 0.0035(16) 0.0046(17) -0.0108(16)
    C9 0.0405(19) 0.061(2) 0.0481(19) 0.0016(17) 0.0129(16) -0.0079(17)
    C10 0.0307(16) 0.053(2) 0.0486(19) -0.0076(14) 0.0094(14) -0.0056(16)
    C12 0.0357(16) 0.0383(17) 0.0457(18) -0.0006(14) 0.0011(14) 0.0009(15)
    C13 0.065(2) 0.048(2) 0.047(2) -0.0058(18) 0.0108(17) -0.0167(17)
    C14 0.0397(18) 0.0386(18) 0.058(2) -0.0019(15) 0.0057(15) -0.0076(16)
    C11 0.070(3) 0.050(2) 0.0364(18) -0.0059(19) 0.0034(17) -0.0029(16)
    C15 0.0372(17) 0.0398(17) 0.0336(15) -0.0084(13) 0.0014(13) -0.0033(14)
    W1 0.02626(9) 0.03213(11) 0.03147(10) 0.00157(7) 0.000 0.000
    N4 0.0450(17) 0.065(2) 0.0592(19) -0.0143(15) 0.0015(15) 0.0043(16)
    N5 0.0503(19) 0.062(2) 0.0592(19) -0.0056(16) -0.0012(15) -0.0185(16)
    N6 0.0415(17) 0.082(2) 0.0530(18) 0.0177(16) 0.0023(14) -0.0080(16)
    N7 0.0489(18) 0.069(2) 0.0526(18) 0.0133(16) 0.0029(14) 0.0204(16)
    C16 0.0356(17) 0.0418(17) 0.0421(18) -0.0027(14) -0.0030(14) 0.0017(15)
    C17 0.0314(16) 0.0430(18) 0.0459(18) -0.0010(14) 0.0006(14) -0.0029(16)
    C18 0.0346(17) 0.0471(19) 0.0373(16) 0.0043(14) -0.0005(13) -0.0007(15)
    C19 0.0312(16) 0.0458(18) 0.0419(17) 0.0057(14) 0.0043(14) 0.0032(15)
_geom_special_details
;
All e.s.d.'s (except the e.s.d. in the dihedral angle between two l.s. planes)
are estimated using the full covariance matrix. The cell e.s.d.'s are taken
into account individually in the estimation of e.s.d.'s in distances, angles
and torsion angles; correlations between e.s.d.'s in cell parameters are only
used when they are defined by crystal symmetry. An approximate (isotropic)
treatment of cell e.s.d.'s is used for estimating e.s.d.'s involving l.s.
planes.
;
loop_
    _geom_bond_atom_site_label_1
    _geom_bond_atom_site_label_2
    _geom_bond_site_symmetry_2
    _geom_bond_distance
    _geom_bond_publ_flag
    Co1 N2 . 1.926(2) ?
    Co1 N2 2 1.926(2) ?
    Co1 N3 2 1.935(2) ?
    Co1 N3 . 1.935(2) ?
    Co1 N1 2 1.939(2) ?
    Co1 N1 . 1.939(2) ?
    N1 C1 . 1.332(4) ?
    N1 C5 . 1.364(4) ?
    N2 C10 . 1.342(4) ?
    N2 C6 . 1.358(4) ?
    N3 C12 . 1.345(4) ?
    N3 C15 . 1.357(4) ?
    C1 C2 . 1.367(5) ?
    C1 H1A . 0.9300 ?
    C2 C3 . 1.355(5) ?
    C2 H2A . 0.9300 ?
    C3 C4 . 1.376(5) ?
    C3 H3A . 0.9300 ?
    C4 C5 . 1.378(4) ?
    C4 H4A . 0.9300 ?
    C5 C6 . 1.471(4) ?
    C6 C7 . 1.370(4) ?
    C7 C8 . 1.369(5) ?
    C7 H7A . 0.9300 ?
    C8 C9 . 1.355(5) ?
    C8 H8A . 0.9300 ?
    C9 C10 . 1.376(4) ?
    C9 H9A . 0.9300 ?
    C10 H10A . 0.9300 ?
    C12 C14 . 1.377(4) ?
    C12 H12A . 0.9300 ?
    C13 C14 . 1.368(5) ?
    C13 C11 . 1.368(5) ?
    C13 H13A . 0.9300 ?
    C14 H14A . 0.9300 ?
    C11 C15 . 1.384(4) ?
    C11 H11A . 0.9300 ?
    C15 C15 2 1.460(6) ?
    W1 C17 . 2.165(3) ?
    W1 C17 2_655 2.165(3) ?
    W1 C18 2_655 2.169(3) ?
    W1 C18 . 2.169(3) ?
    W1 C16 . 2.170(3) ?
    W1 C16 2_655 2.170(3) ?
    W1 C19 2_655 2.176(3) ?
    W1 C19 . 2.176(3) ?
    N4 C16 . 1.142(4) ?
    N5 C17 . 1.141(4) ?
    N6 C18 . 1.137(4) ?
    N7 C19 . 1.144(4) ?
loop_
    _geom_angle_atom_site_label_1
    _geom_angle_atom_site_label_2
    _geom_angle_atom_site_label_3
    _geom_angle_site_symmetry_1
    _geom_angle_site_symmetry_3
    _geom_angle
    _geom_angle_publ_flag
    N2 Co1 N2 . 2 88.39(15) ?
    N2 Co1 N3 . 2 94.04(11) ?
    N2 Co1 N3 2 2 176.06(10) ?
    N2 Co1 N3 . . 176.06(10) ?
    N2 Co1 N3 2 . 94.04(11) ?
    N3 Co1 N3 2 . 83.70(15) ?
    N2 Co1 N1 . 2 95.11(10) ?
    N2 Co1 N1 2 2 83.60(10) ?
    N3 Co1 N1 2 2 93.09(10) ?
    N3 Co1 N1 . 2 88.24(10) ?
    N2 Co1 N1 . . 83.60(10) ?
    N2 Co1 N1 2 . 95.11(10) ?
    N3 Co1 N1 2 . 88.24(10) ?
    N3 Co1 N1 . . 93.09(10) ?
    N1 Co1 N1 2 . 178.22(13) ?
    C1 N1 C5 . . 118.7(3) ?
    C1 N1 Co1 . . 127.7(2) ?
    C5 N1 Co1 . . 113.36(19) ?
    C10 N2 C6 . . 118.6(3) ?
    C10 N2 Co1 . . 126.9(2) ?
    C6 N2 Co1 . . 114.46(19) ?
    C12 N3 C15 . . 119.1(3) ?
    C12 N3 Co1 . . 127.2(2) ?
    C15 N3 Co1 . . 113.7(2) ?
    N1 C1 C2 . . 122.4(3) ?
    N1 C1 H1A . . 118.8 ?
    C2 C1 H1A . . 118.8 ?
    C3 C2 C1 . . 119.2(3) ?
    C3 C2 H2A . . 120.4 ?
    C1 C2 H2A . . 120.4 ?
    C2 C3 C4 . . 119.9(3) ?
    C2 C3 H3A . . 120.0 ?
    C4 C3 H3A . . 120.0 ?
    C3 C4 C5 . . 119.0(3) ?
    C3 C4 H4A . . 120.5 ?
    C5 C4 H4A . . 120.5 ?
    N1 C5 C4 . . 120.7(3) ?
    N1 C5 C6 . . 114.1(2) ?
    C4 C5 C6 . . 125.1(3) ?
    N2 C6 C7 . . 121.1(3) ?
    N2 C6 C5 . . 113.7(3) ?
    C7 C6 C5 . . 125.1(3) ?
    C8 C7 C6 . . 119.6(3) ?
    C8 C7 H7A . . 120.2 ?
    C6 C7 H7A . . 120.2 ?
    C9 C8 C7 . . 119.3(3) ?
    C9 C8 H8A . . 120.3 ?
    C7 C8 H8A . . 120.3 ?
    C8 C9 C10 . . 119.8(3) ?
    C8 C9 H9A . . 120.1 ?
    C10 C9 H9A . . 120.1 ?
    N2 C10 C9 . . 121.5(3) ?
    N2 C10 H10A . . 119.3 ?
    C9 C10 H10A . . 119.3 ?
    N3 C12 C14 . . 121.9(3) ?
    N3 C12 H12A . . 119.0 ?
    C14 C12 H12A . . 119.0 ?
    C14 C13 C11 . . 119.8(3) ?
    C14 C13 H13A . . 120.1 ?
    C11 C13 H13A . . 120.1 ?
    C13 C14 C12 . . 118.9(3) ?
    C13 C14 H14A . . 120.6 ?
    C12 C14 H14A . . 120.6 ?
    C13 C11 C15 . . 119.7(3) ?
    C13 C11 H11A . . 120.2 ?
    C15 C11 H11A . . 120.2 ?
    N3 C15 C11 . . 120.5(3) ?
    N3 C15 C15 . 2 114.32(17) ?
    C11 C15 C15 . 2 125.2(2) ?
    C17 W1 C17 . 2_655 80.10(17) ?
    C17 W1 C18 . 2_655 76.03(12) ?
    C17 W1 C18 2_655 2_655 72.18(12) ?
    C17 W1 C18 . . 72.18(12) ?
    C17 W1 C18 2_655 . 76.03(12) ?
    C18 W1 C18 2_655 . 138.10(16) ?
    C17 W1 C16 . . 75.86(12) ?
    C17 W1 C16 2_655 . 141.03(12) ?
    C18 W1 C16 2_655 . 72.52(12) ?
    C18 W1 C16 . . 123.33(12) ?
    C17 W1 C16 . 2_655 141.03(12) ?
    C17 W1 C16 2_655 2_655 75.86(12) ?
    C18 W1 C16 2_655 2_655 123.33(12) ?
    C18 W1 C16 . 2_655 72.52(12) ?
    C16 W1 C16 . 2_655 139.23(16) ?
    C17 W1 C19 . 2_655 144.84(12) ?
    C17 W1 C19 2_655 2_655 108.76(12) ?
    C18 W1 C19 2_655 2_655 74.80(11) ?
    C18 W1 C19 . 2_655 142.59(11) ?
    C16 W1 C19 . 2_655 76.99(12) ?
    C16 W1 C19 2_655 2_655 72.95(11) ?
    C17 W1 C19 . . 108.76(12) ?
    C17 W1 C19 2_655 . 144.84(12) ?
    C18 W1 C19 2_655 . 142.59(11) ?
    C18 W1 C19 . . 74.80(11) ?
    C16 W1 C19 . . 72.95(11) ?
    C16 W1 C19 2_655 . 76.99(12) ?
    C19 W1 C19 2_655 . 83.84(16) ?
    N4 C16 W1 . . 178.2(3) ?
    N5 C17 W1 . . 178.3(3) ?
    N6 C18 W1 . . 178.9(3) ?
    N7 C19 W1 . . 179.9(4) ?
loop_
    _geom_hbond_atom_site_label_D
    _geom_hbond_atom_site_label_H
    _geom_hbond_atom_site_label_A
    _geom_hbond_site_symmetry_A
    _geom_hbond_distance_DH
    _geom_hbond_distance_HA
    _geom_hbond_distance_DA
    _geom_hbond_angle_DHA
    C4 H4A N4 4_645 0.93 2.53 3.371(4) 151
    C10 H10A N1 2_555 0.93 2.54 3.032(4) 114
    C12 H12A N2 2_555 0.93 2.51 3.008(4) 114
    C1 H1A N3 1 0.93 2.50 2.993(4) 113
data_global
_journal_date_recd_electronic     2009-11-13
_journal_date_accepted     2009-12-01
_journal_name_full     'Acta Crystallographica, Section E'
_journal_year     2010
_journal_volume     66
_journal_issue      1
_journal_page_first     m12
_journal_page_last     m12
_journal_paper_category     QM
_journal_coeditor_code     PV2237
_publ_contact_author_name     'J. Qian'
_publ_contact_author_address
;
Molecular Materials Research Center, School of Chemical Engineering
Nanjing University of Science and Technology
200 Xiaolingwei Road, Nanjing 210094 (P.R. China)
;
_publ_contact_author_email     'junqian8203@yahoo.com.cn'
_publ_contact_author_fax     '+86 25 8431 3256'
_publ_contact_author_phone     '+86 25 8431 3256'
_publ_section_title
;
Tris(2,2'-bipyridine-\k^2^<i>N</i>,<i>N</i>')cobalt(III) octacyanidotungstate(V)
;
loop_
    _publ_author_name
    _publ_author_address
    'Qian  Jun'
;
Molecular Materials Research Center, School of Chemical Engineering
Nanjing University of Science and Technology
200 Xiaolingwei Road, Nanjing 210094
People's Republic of China
;

'Chi Zhang'
;
Molecular Materials Research Center, School of Chemical Engineering
Nanjing University of Science and Technology
200 Xiaolingwei Road, Nanjing 210094 
People's Republic of China
;
