# Supplementary material for: Tris(2,2′-bipyridine-κ2 N,N′)cobalt(III) octa­cyanido­tungstate(V)
Source: Acta Crystallogr Sect E Struct Rep Online. 2009 Dec 4;66(Pt 1):m12. doi: 10.1107/S1600536809051654 (PMC2980176; doi:10.1107/S1600536809051654)
Supplement: Supplementary file 2 [file e-66-00m12-Isup2.hkl]

# 
# h,k,l, Fc-squared, Fo-squared, sigma(Fo-squared) and status flag 
# 
data_I
_shelx_title ' xyh in Pccn                      Pccn' 
_shelx_refln_list_code          4 
_shelx_F_calc_maximum      369.45 
_exptl_crystal_F_000      1803.34 
_reflns_d_resolution_high  0.8001 
 
loop_ 
 _symmetry_equiv_pos_as_xyz 
 'x, y, z' 
 '-x+1/2, -y+1/2, z' 
 'x+1/2, -y, -z+1/2' 
 '-x, y+1/2, -z+1/2' 
 '-x, -y, -z' 
 'x-1/2, y-1/2, -z' 
 '-x-1/2, y, z-1/2' 
 'x, -y-1/2, z-1/2' 
 
_cell_length_a    11.4650 
_cell_length_b    15.1410 
_cell_length_c    20.0070 
_cell_angle_alpha  90.000 
_cell_angle_beta   90.000 
_cell_angle_gamma  90.000 
 
_shelx_F_squared_multiplier     1.000 
 
loop_ 
 _refln_index_h 
 _refln_index_k 
 _refln_index_l 
 _refln_F_squared_calc 
 _refln_F_squared_meas 
 _refln_F_squared_sigma 
 _refln_observed_status 
   4   0   0    54118.40    54667.39    445.54 o 
   6   0   0    38541.30    38513.80    508.15 o 
   8   0   0    51430.21    50597.77    715.03 o 
  10   0   0     1903.05     1945.94     84.64 o 
  12   0   0    16162.70    17034.45    593.93 o 
  14   0   0     9166.49     9315.04    325.99 o 
   3   1   0     4938.86     4809.92     94.17 o 
   5   1   0    14493.56    14017.98    102.96 o 
   7   1   0     7072.35     7135.24    252.71 o 
   9   1   0    12312.86    12032.70    204.90 o 
  11   1   0     7246.60     7136.91    176.28 o 
  13   1   0     7581.51     7737.91    222.79 o 
   4   2   0   136491.36   142978.11    422.93 o 
   6   2   0    94543.58    97030.97   1155.09 o 
   8   2   0    46729.73    46865.11    468.91 o 
  10   2   0    15942.41    16378.78    308.32 o 
  12   2   0    17407.88    17869.19    261.08 o 
  14   2   0     8313.92     7834.44    256.97 o 
   1   3   0    72043.20    74181.76    808.97 o 
   3   3   0    18780.39    18732.91    130.86 o 
   5   3   0     8133.08     7361.66     94.00 o 
   7   3   0    17285.78    17535.67    486.98 o 
   9   3   0     4802.01     4864.46    118.74 o 
  11   3   0     4440.35     4428.92    126.85 o 
  13   3   0     1945.90     2002.88     95.77 o 
   0   4   0     1436.11     1207.92     80.21 o 
   2   4   0    93995.05    96163.61    753.38 o 
   4   4   0   125499.04   126977.48   1109.44 o 
   6   4   0    82232.41    83984.98    635.47 o 
   8   4   0    45376.18    47679.29    682.78 o 
  10   4   0    32983.51    32843.93    812.40 o 
  12   4   0    12631.55    12469.58    320.40 o 
  14   4   0     5438.23     5374.89    169.51 o 
   1   5   0     3067.08     2823.56     31.96 o 
   3   5   0    37460.28    37562.39    445.90 o 
   5   5   0    29076.19    29473.99    416.23 o 
   7   5   0    20603.52    21330.29    239.99 o 
   9   5   0     6008.02     5669.61    554.68 o 
  11   5   0     5643.65     5548.38    142.69 o 
  13   5   0     1491.33     1518.16    138.51 o 
   0   6   0    22740.31    21811.62    195.98 o 
   2   6   0    55256.37    54112.40    326.07 o 
   4   6   0    55586.23    54055.96    396.93 o 
   6   6   0    39337.88    38889.47    469.25 o 
   8   6   0    39928.79    41002.81    864.67 o 
  10   6   0    35305.21    36188.32    397.25 o 
  12   6   0    16103.01    16413.86    239.47 o 
   1   7   0    38518.52    39960.42    245.98 o 
   3   7   0    36716.86    38833.36    355.89 o 
   5   7   0    11544.92    11612.79    244.64 o 
   7   7   0     7070.83     7115.79    141.28 o 
   9   7   0    10258.86     9577.89    211.20 o 
  11   7   0     2961.34     3138.52    118.85 o 
  13   7   0      562.49      531.53     95.71 o 
   0   8   0    27037.79    25543.14    241.78 o 
   2   8   0    49217.93    46280.04    465.04 o 
   4   8   0    54628.41    53254.36    652.53 o 
   6   8   0    26240.96    26262.90    401.91 o 
   8   8   0    23135.43    23867.71    288.56 o 
  10   8   0    26392.99    27239.98    276.23 o 
  12   8   0    11286.13    11208.12    369.87 o 
   1   9   0    18744.93    18412.09    213.00 o 
   3   9   0    13796.35    13683.11    164.95 o 
   5   9   0     8341.92     8140.46    202.24 o 
   7   9   0     3755.34     4021.32     84.57 o 
   9   9   0     8599.14     8835.51    204.63 o 
  11   9   0     4238.97     4397.71    115.93 o 
   0  10   0    49573.03    44216.50    733.34 o 
   2  10   0    46291.89    45792.08    556.40 o 
   4  10   0    53085.35    53502.63    772.65 o 
   6  10   0    16308.37    15926.27    204.96 o 
   8  10   0    18653.94    19502.85    409.48 o 
  10  10   0    11759.21    11665.49    282.74 o 
  12  10   0     4759.95     4986.76    173.91 o 
   1  11   0    10225.13    10241.25    143.28 o 
   3  11   0     7111.54     7233.79    183.30 o 
   5  11   0    12544.47    12676.16    171.93 o 
   7  11   0     5530.75     5389.49    112.85 o 
   9  11   0     1716.81     1844.95     87.46 o 
  11  11   0     1302.62     1147.35    179.47 o 
   0  12   0    38944.19    39624.74    764.65 o 
   2  12   0    32183.26    33104.82    791.60 o 
   4  12   0    24243.47    24715.28    300.37 o 
   6  12   0    16740.12    17710.68    276.22 o 
   8  12   0    12211.14    12740.18    339.74 o 
  10  12   0     6007.67     5995.43    167.39 o 
   1  13   0     5310.34     5557.06    170.14 o 
   3  13   0     3259.37     3322.99    115.96 o 
   5  13   0     6410.67     6339.06    205.75 o 
   7  13   0     6928.62     7597.97    387.69 o 
   9  13   0     1425.17     1529.30    222.33 o 
   0  14   0    30579.00    32471.25   8855.37 o 
   2  14   0    28988.47    30221.06    608.63 o 
   4  14   0     9615.79     9604.46    252.07 o 
   6  14   0    15511.37    16364.99    954.02 o 
   8  14   0     5375.23     5213.28    311.26 o 
   1  15   0     5440.52     5606.96    123.14 o 
   3  15   0     2986.81     2910.39    104.51 o 
   5  15   0     1771.26     1645.89     94.55 o 
   7  15   0     3170.69     3325.25    159.71 o 
   0  16   0     7562.51     7628.75    279.24 o 
   2  16   0     7655.30     7744.87    198.59 o 
   4  16   0     7045.34     7514.94    246.21 o 
   6  16   0    10166.55    10849.91    499.14 o 
   1  17   0     5442.86     5200.93    138.20 o 
   3  17   0     3184.30     3039.43    160.14 o 
   5  17   0     1955.76     2060.89    112.38 o 
   2  18   0     4007.10     3811.38    156.28 o 
   4  18   0     4245.95     4094.04    231.63 o 
   1   1   1      423.63      193.32     23.09 o 
   2   1   1      736.44      629.25     12.86 o 
   3   1   1    31738.71    34984.74    154.01 o 
   4   1   1     2645.90     2624.72     30.87 o 
   5   1   1     1294.93     1351.77     18.28 o 
   6   1   1      125.40      169.14     18.22 o 
   7   1   1      308.16      350.32     38.20 o 
   8   1   1        3.99       11.29     20.33 o 
   9   1   1      863.81      875.06     68.52 o 
  10   1   1       53.97       95.62     16.57 o 
  11   1   1      805.09      817.95     72.90 o 
  12   1   1       51.74       55.42     19.06 o 
  13   1   1        1.13       79.07     19.97 o 
  14   1   1       12.37       54.64     17.98 o 
   1   2   1     2363.39     2195.72     21.88 o 
   2   2   1     9672.70     9635.81     48.46 o 
   3   2   1       37.42       78.26      6.53 o 
   4   2   1        9.32       44.34      5.47 o 
   5   2   1      239.30      259.34     20.83 o 
   6   2   1        8.71       36.32     13.89 o 
   7   2   1       22.08       50.21     11.55 o 
   8   2   1      343.59      368.86     36.55 o 
   9   2   1        1.64       32.19     14.39 o 
  10   2   1     1660.49     1554.68     68.63 o 
  11   2   1      186.56      195.67     26.30 o 
  12   2   1        2.34       33.20     14.04 o 
  13   2   1       30.64       50.15     14.05 o 
  14   2   1       12.15       55.11     18.37 o 
   1   3   1     5279.60     5337.44     27.66 o 
   2   3   1        3.33       18.11      4.40 o 
   3   3   1    13842.49    14861.29     70.21 o 
   4   3   1     2216.29     2395.42     24.68 o 
   5   3   1    19302.55    21185.70    122.19 o 
   6   3   1     1248.33     1305.62     46.81 o 
   7   3   1     1328.15     1288.75     37.58 o 
   8   3   1       23.50       23.16     13.69 o 
   9   3   1      230.45      230.92     25.20 o 
  10   3   1      684.04      717.86     81.43 o 
  11   3   1      716.05      701.56     74.78 o 
  12   3   1       48.61       43.89     16.70 o 
  13   3   1        0.02       61.18     26.67 o 
  14   3   1        6.28       40.67     17.44 o 
   1   4   1      353.75      328.76     12.65 o 
   2   4   1      860.38      831.44     15.37 o 
   3   4   1      639.01      735.13     18.13 o 
   4   4   1     1609.20     1719.97     25.59 o 
   5   4   1      245.23      363.50     30.89 o 
   6   4   1     4377.38     4520.44     99.85 o 
   7   4   1       36.34       43.35     10.20 o 
   8   4   1     1846.81     1741.12     61.35 o 
   9   4   1      189.84      223.81     25.04 o 
  10   4   1      360.77      353.16     37.52 o 
  11   4   1      347.34      329.37     41.69 o 
  12   4   1      106.37      126.12     23.20 o 
  13   4   1        1.29       23.37     15.27 o 
   1   5   1      922.65      930.03     16.36 o 
   2   5   1        7.52       19.40      4.67 o 
   3   5   1        6.16       12.34      6.68 o 
   4   5   1      735.53      759.18     22.55 o 
   5   5   1     2143.74     2377.41     33.99 o 
   6   5   1      117.30      123.40     17.28 o 
   7   5   1     2833.57     3017.19     69.11 o 
   8   5   1      150.13      135.21     21.81 o 
   9   5   1      587.11      617.27     68.38 o 
  10   5   1      146.38      129.03     17.50 o 
  11   5   1      233.04      250.20     28.61 o 
  12   5   1        1.74       35.26     17.01 o 
  13   5   1      130.49      103.64     21.11 o 
   1   6   1      967.79     1027.86     12.77 o 
   2   6   1     3038.36     3280.51     25.79 o 
   3   6   1       24.86       21.02      6.07 o 
   4   6   1     2508.06     2609.48     34.22 o 
   5   6   1       38.29       78.81      9.34 o 
   6   6   1        2.16       33.76     13.83 o 
   7   6   1       84.12      149.94     20.12 o 
   8   6   1        0.22       33.67     12.07 o 
   9   6   1      182.30      155.45     23.55 o 
  10   6   1        2.20       44.62     14.72 o 
  11   6   1        9.71       32.49     14.74 o 
  12   6   1      208.38      187.25     23.90 o 
  13   6   1        7.59       19.30     17.08 o 
   1   7   1      671.24      563.46     15.19 o 
   2   7   1        9.18       32.82      4.86 o 
   3   7   1       25.34       18.67      6.44 o 
   4   7   1      122.06      181.03     15.18 o 
   5   7   1      520.14      579.10     37.06 o 
   6   7   1        5.12       26.58     14.68 o 
   7   7   1        1.46       13.21      9.32 o 
   8   7   1       89.98       90.41     17.41 o 
   9   7   1      154.70      124.97     18.27 o 
  10   7   1      344.01      349.95     42.93 o 
  11   7   1      292.41      275.36     33.68 o 
  12   7   1       93.20       57.50     22.40 o 
  13   7   1       13.20       35.92     11.77 o 
   1   8   1      156.70      154.53     11.04 o 
   2   8   1      363.50      369.99     24.08 o 
   3   8   1      602.16      568.71     27.36 o 
   4   8   1        9.99        4.35      9.29 o 
   5   8   1      103.41      104.42     16.26 o 
   6   8   1       25.66       36.36     14.77 o 
   7   8   1       32.91       24.51     13.09 o 
   8   8   1      244.04      259.57     29.23 o 
   9   8   1       31.76       52.89     16.14 o 
  10   8   1       51.79       57.63     17.20 o 
  11   8   1        1.42       35.84     13.40 o 
  12   8   1       65.22       48.04     19.38 o 
   1   9   1      469.99      465.55     23.05 o 
   2   9   1       58.25       75.25     10.01 o 
   3   9   1     1116.29     1146.07     33.02 o 
   4   9   1       54.95       82.57     13.73 o 
   5   9   1      510.55      534.96     40.13 o 
   6   9   1      121.48      112.67     21.94 o 
   7   9   1      361.33      372.27     38.13 o 
   8   9   1       38.40       51.68     16.72 o 
   9   9   1      320.54      278.22     39.98 o 
  10   9   1        8.47       36.50     13.02 o 
  11   9   1        0.74       60.85     18.59 o 
  12   9   1        2.15       14.38     13.13 o 
   1  10   1       32.11       38.57      7.05 o 
   2  10   1     3440.50     3618.02     39.97 o 
   3  10   1        4.79       23.39      8.48 o 
   4  10   1      308.11      319.48     42.39 o 
   5  10   1      150.40      148.38     17.09 o 
   6  10   1        5.34       15.99     11.72 o 
   7  10   1      170.71      144.66     20.51 o 
   8  10   1       74.11       95.07     13.83 o 
   9  10   1       97.92       82.94     15.91 o 
  10  10   1       18.58       58.20     17.02 o 
  11  10   1       27.18       60.53     21.80 o 
  12  10   1       21.19       40.34     17.73 o 
   1  11   1        1.03        3.78      7.88 o 
   2  11   1      170.83      190.67     18.09 o 
   3  11   1       18.19       11.36      9.02 o 
   4  11   1       97.04      100.56     14.58 o 
   5  11   1     1623.14     1569.91     79.16 o 
   6  11   1        6.88       22.06      9.73 o 
   7  11   1       17.72       30.56     10.26 o 
   8  11   1       75.02       70.90     15.19 o 
   9  11   1       22.20       27.45     10.52 o 
  10  11   1       59.11       42.62     18.14 o 
  11  11   1        0.14       24.51     15.54 o 
   1  12   1        2.65       17.24     11.64 o 
   2  12   1       38.23       51.93     12.44 o 
   3  12   1      118.95      131.27     18.64 o 
   4  12   1        1.16       28.85     11.82 o 
   5  12   1        0.87       16.49      8.17 o 
   6  12   1       39.22       54.00     12.30 o 
   7  12   1      104.31       78.09     15.00 o 
   8  12   1        0.10       25.00     15.42 o 
   9  12   1       23.96       31.12     15.68 o 
  10  12   1        0.81       22.71     19.75 o 
  11  12   1        6.29       21.05     20.59 o 
   1  13   1       47.66       20.54     15.62 o 
   2  13   1       93.57      111.64     18.11 o 
   3  13   1      734.91      719.99     48.98 o 
   4  13   1        6.17       15.33     10.66 o 
   5  13   1       74.51       90.01     18.04 o 
   6  13   1       11.57       24.35     11.53 o 
   7  13   1      376.27      316.30     60.30 o 
   8  13   1       84.36       53.84     14.32 o 
   9  13   1       18.82       36.93     22.24 o 
  10  13   1       32.98       32.19     23.05 o 
   1  14   1       93.94       87.34     16.76 o 
   2  14   1     1234.36     1080.84     68.33 o 
   3  14   1       66.84       84.91     18.52 o 
   4  14   1       17.82       35.78     14.61 o 
   5  14   1       79.69       65.52     22.23 o 
   6  14   1        0.39       42.98     17.28 o 
   7  14   1      221.56      215.70     40.55 o 
   8  14   1      104.31      114.31     43.61 o 
   9  14   1      373.66      233.96     63.70 o 
   1  15   1      190.37      152.21     23.32 o 
   2  15   1       80.44      101.39     12.63 o 
   3  15   1       80.80       83.45     18.50 o 
   4  15   1       34.99       31.51     12.42 o 
   5  15   1       63.90       87.43     24.10 o 
   6  15   1       61.28       44.97     16.63 o 
   7  15   1       20.68       60.40     39.63 o 
   8  15   1        3.35       30.14     25.37 o 
   1  16   1       11.13       12.30     12.27 o 
   2  16   1       21.31        8.95     17.89 o 
   3  16   1        1.62       11.44     16.95 o 
   4  16   1       38.12        5.19     21.09 o 
   5  16   1        0.67       34.30     25.07 o 
   6  16   1       45.11       41.49     21.06 o 
   7  16   1        8.97       52.95     26.19 o 
   1  17   1       16.71       11.61     19.65 o 
   2  17   1       35.29       30.52     19.30 o 
   3  17   1       25.34       12.98     21.51 o 
   4  17   1        0.25       -2.40     25.73 o 
   5  17   1       58.71       26.15     17.91 o 
   6  17   1       10.21        4.51     24.14 o 
   1  18   1        6.76       33.60     23.31 o 
   2  18   1       73.08       60.05     28.31 o 
   3  18   1       32.11       -0.14     18.30 o 
   4  18   1        0.43       33.94     26.67 o 
   1   0   2   117694.44    99487.95   1076.20 o 
   2   0   2    21184.97    21836.06    148.33 o 
   3   0   2    32610.12    33370.50    255.84 o 
   4   0   2    22797.05    24290.01    155.50 o 
   5   0   2    54325.89    54890.47    335.03 o 
   6   0   2     7633.73     7259.08    114.31 o 
   7   0   2    27888.89    27639.25    694.23 o 
   8   0   2     3376.52     3272.30    121.89 o 
   9   0   2     6205.11     6027.01    124.21 o 
  10   0   2     3321.43     3191.48    106.12 o 
  11   0   2     4427.73     4123.41    113.88 o 
  12   0   2     1322.62     1453.70    149.85 o 
  13   0   2     6125.61     6124.48    184.84 o 
  14   0   2     2117.03     2131.83    217.83 o 
   2   1   2    19393.34    18921.51     80.19 o 
   3   1   2    79960.95    84114.21    352.15 o 
   4   1   2    15003.78    15341.36     88.21 o 
   5   1   2    63341.23    65087.71    399.12 o 
   6   1   2     1849.59     1641.70     30.77 o 
   7   1   2    27118.42    26957.08    201.32 o 
   8   1   2     3867.86     3854.97     94.29 o 
   9   1   2    16489.70    16661.32    190.52 o 
  10   1   2     6061.37     6057.10    102.49 o 
  11   1   2     9616.85     9627.84    206.21 o 
  12   1   2     1993.52     1812.44     89.73 o 
  13   1   2     7516.17     7526.89    157.03 o 
  14   1   2      946.14     1007.89     95.00 o 
   0   2   2     3781.59     4419.89     91.08 o 
   1   2   2    67875.01    69559.50   1031.52 o 
   2   2   2     7602.44     7504.48     39.95 o 
   3   2   2    11000.00    10937.12     60.59 o 
   4   2   2     3865.90     3715.60     28.24 o 
   5   2   2    28700.36    28344.09    155.15 o 
   6   2   2     8914.68     8066.97    242.34 o 
   7   2   2    32978.63    32980.70    296.73 o 
   8   2   2     8096.42     8085.98     88.32 o 
   9   2   2    16928.60    17094.79    195.56 o 
  10   2   2     7334.90     7577.58    115.25 o 
  11   2   2     7268.61     7299.52    128.08 o 
  12   2   2     2849.75     2785.85     76.21 o 
  13   2   2     5816.77     5641.76    122.23 o 
  14   2   2     1850.15     1761.95    118.93 o 
   0   3   2    41682.15    39910.60    258.43 o 
   1   3   2   111857.96   118499.48   2021.72 o 
   2   3   2    18483.63    18838.56     81.81 o 
   3   3   2    51684.49    52304.87    212.32 o 
   4   3   2    16411.07    16750.48     88.42 o 
   5   3   2    56933.11    58076.34    305.18 o 
   6   3   2    10399.41    10024.73     76.46 o 
   7   3   2    41611.05    41763.34    358.85 o 
   8   3   2     2373.25     2235.33     75.16 o 
   9   3   2    13024.20    12876.69    152.61 o 
  10   3   2      361.91      445.90     54.59 o 
  11   3   2     7050.39     6896.94    124.17 o 
  12   3   2     1693.69     1774.03     84.39 o 
  13   3   2     6505.98     6610.07    143.33 o 
  14   3   2     1164.04     1211.12     66.27 o 
   0   4   2     8197.67     8329.86     59.07 o 
   1   4   2    26828.76    26150.10    117.16 o 
   2   4   2    39077.89    40452.24    171.41 o 
   3   4   2    49229.29    50548.49    214.31 o 
   4   4   2     5332.33     4987.62     34.61 o 
   5   4   2    23376.14    23956.65    167.69 o 
   6   4   2    11521.81    11674.17     92.70 o 
   7   4   2    16994.04    16895.79    166.30 o 
   8   4   2     2467.33     2377.52     75.66 o 
   9   4   2    13345.53    13643.50    125.22 o 
  10   4   2     4963.12     4762.03    109.96 o 
  11   4   2    10161.47    10255.56    128.73 o 
  12   4   2     2257.62     2057.96     68.48 o 
  13   4   2     4273.80     4057.99    102.57 o 
   0   5   2     5309.60     4886.07     40.54 o 
   1   5   2    32430.67    32015.22    141.11 o 
   2   5   2    17326.52    17519.08     82.77 o 
   3   5   2    33537.93    33039.16    148.02 o 
   4   5   2      393.37      326.76     20.44 o 
   5   5   2    25710.12    24884.18    156.72 o 
   6   5   2    14986.58    14937.78    128.64 o 
   7   5   2    36082.86    36208.88    264.29 o 
   8   5   2     6331.96     6195.01     97.62 o 
   9   5   2    23998.20    24787.94    195.60 o 
  10   5   2     4188.61     4097.40     92.47 o 
  11   5   2    14406.59    14067.85    181.08 o 
  12   5   2      669.05      665.02     76.30 o 
  13   5   2     5249.95     5168.46    125.11 o 
   0   6   2     2319.45     2205.74     32.48 o 
   1   6   2    20102.10    19451.50     90.57 o 
   2   6   2    19104.71    19188.70     91.24 o 
   3   6   2    49213.96    49528.60    253.81 o 
   4   6   2     8178.80     8154.98     66.05 o 
   5   6   2    23713.35    23480.82    181.75 o 
   6   6   2    16705.93    16868.93    165.61 o 
   7   6   2    11326.31    10930.88    155.42 o 
   8   6   2     3911.89     4012.02     69.18 o 
   9   6   2     8216.54     8188.09    128.10 o 
  10   6   2     3427.32     3600.13     75.59 o 
  11   6   2     8880.95     9083.92    170.57 o 
  12   6   2      938.83      949.19    101.17 o 
  13   6   2     3107.46     3103.62     95.77 o 
   0   7   2     1746.76     1524.43     25.42 o 
   1   7   2    31730.86    30391.96    151.23 o 
   2   7   2     8054.02     7810.71     48.51 o 
   3   7   2    50933.96    50885.89    265.11 o 
   4   7   2    10525.91    10584.08     74.81 o 
   5   7   2    26345.86    25802.91    203.59 o 
   6   7   2     4157.97     4048.63    114.92 o 
   7   7   2    13030.71    12899.56    156.27 o 
   8   7   2     4225.60     4161.04     77.99 o 
   9   7   2    14638.77    15147.63    202.45 o 
  10   7   2     4064.14     3900.26     85.48 o 
  11   7   2    11626.31    11516.48    192.65 o 
  12   7   2      861.83      882.16     74.20 o 
  13   7   2     4532.03     4251.65    145.33 o 
   0   8   2    14574.01    15001.54    151.31 o 
   1   8   2    30274.62    30360.11    163.59 o 
   2   8   2     9915.02     9509.96     54.96 o 
   3   8   2    23480.88    22789.99    161.27 o 
   4   8   2     9080.04     8932.33     85.02 o 
   5   8   2    17736.25    16982.21    187.59 o 
   6   8   2     4766.08     4683.31     84.26 o 
   7   8   2    10496.81    10227.70    122.74 o 
   8   8   2     4689.13     4665.60     81.88 o 
   9   8   2    10654.80    10827.79    132.11 o 
  10   8   2     2730.33     2597.08     90.81 o 
  11   8   2     5035.45     5014.39    139.24 o 
  12   8   2     1478.91     1471.05     57.81 o 
   0   9   2     5314.06     4948.03     61.74 o 
   1   9   2    19797.39    18453.87     97.12 o 
   2   9   2     1053.46      936.75     32.21 o 
   3   9   2    23005.15    22445.65    179.69 o 
   4   9   2     6188.60     6200.35     58.19 o 
   5   9   2    22701.93    23101.60    252.55 o 
   6   9   2     2365.97     2328.28     56.10 o 
   7   9   2    15067.88    15314.77    144.50 o 
   8   9   2     3608.75     3548.53     59.94 o 
   9   9   2    13889.79    14292.63    266.82 o 
  10   9   2     1253.94     1291.64     58.50 o 
  11   9   2     5714.23     5724.59    125.91 o 
  12   9   2     1148.89     1058.99     78.29 o 
   0  10   2    15073.24    15175.37    180.28 o 
   1  10   2    19815.17    19269.20    235.78 o 
   2  10   2     7671.67     7581.84     91.58 o 
   3  10   2    22924.76    23027.65    284.51 o 
   4  10   2     8146.33     8065.90     99.16 o 
   5  10   2    16662.40    16481.71    176.64 o 
   6  10   2     2609.02     2620.39     74.71 o 
   7  10   2     8748.42     8639.35    132.04 o 
   8  10   2     2823.31     2791.79     61.72 o 
   9  10   2     7992.42     7899.56    156.89 o 
  10  10   2     1312.74     1375.49     82.30 o 
  11  10   2     2904.96     2665.70     96.70 o 
  12  10   2     1440.80     1399.73     76.61 o 
   0  11   2     7540.50     7414.52    227.19 o 
   1  11   2    23585.65    23085.95    212.48 o 
   2  11   2     3608.45     3557.36     80.28 o 
   3  11   2    24802.96    24539.01    233.47 o 
   4  11   2     1443.75     1351.72     54.69 o 
   5  11   2    13719.39    13848.79    132.80 o 
   6  11   2     1937.37     1964.84     81.51 o 
   7  11   2     7225.69     7165.44    126.16 o 
   8  11   2      620.39      621.12     56.99 o 
   9  11   2     6836.90     6689.00    132.63 o 
  10  11   2      483.55      452.87     60.53 o 
  11  11   2     3722.23     3606.06    114.78 o 
   0  12   2     5250.97     5101.19    105.95 o 
   1  12   2    12684.84    12320.23    137.44 o 
   2  12   2     2101.75     2014.32     46.55 o 
   3  12   2    14231.43    14082.74    148.14 o 
   4  12   2     2815.31     2660.93     46.51 o 
   5  12   2     8607.83     8688.65    128.48 o 
   6  12   2     4045.76     4036.24    131.65 o 
   7  12   2     8247.11     8002.69    113.06 o 
   8  12   2     4601.11     4430.22     94.30 o 
   9  12   2     5328.38     5218.13    103.91 o 
  10  12   2     1297.39     1320.41    152.12 o 
  11  12   2     2481.85     2544.06    116.69 o 
   0  13   2     2262.05     2187.42     56.16 o 
   1  13   2    15038.51    14881.85    183.57 o 
   2  13   2     1761.89     1687.04     70.01 o 
   3  13   2    16201.25    16124.80    210.06 o 
   4  13   2     1419.14     1499.48     47.56 o 
   5  13   2     8708.64     8799.07    150.62 o 
   6  13   2     1263.17     1245.76     81.50 o 
   7  13   2     5299.07     5243.87    152.45 o 
   8  13   2      768.94      738.35     94.37 o 
   9  13   2     4033.30     4074.81    113.96 o 
  10  13   2      701.37      596.37    104.84 o 
   0  14   2     4817.00     4713.06    110.45 o 
   1  14   2    12906.68    13064.69    147.25 o 
   2  14   2     3368.60     3351.70     65.86 o 
   3  14   2     8221.51     8045.16    135.62 o 
   4  14   2     3205.61     3248.53     73.57 o 
   5  14   2     5642.07     5640.64    149.50 o 
   6  14   2     2020.81     1913.58    134.95 o 
   7  14   2     4020.25     3829.19    102.32 o 
   8  14   2     1119.54      874.29    117.17 o 
   9  14   2     1857.58     1571.41    136.59 o 
   0  15   2      969.93      888.50     48.76 o 
   1  15   2     8289.96     8476.92    220.38 o 
   2  15   2      918.41      947.94     50.08 o 
   3  15   2     5222.82     5219.45    122.32 o 
   4  15   2     1030.95      935.23     82.55 o 
   5  15   2     6508.33     6554.80    154.54 o 
   6  15   2     1487.98     1416.27    138.15 o 
   7  15   2     6902.21     6898.03    154.59 o 
   8  15   2     1231.53      973.51    179.57 o 
   0  16   2     1900.20     1844.70    116.24 o 
   1  16   2     4696.35     4620.13    105.44 o 
   2  16   2     1734.38     1626.57     61.80 o 
   3  16   2     2560.42     2560.46    128.97 o 
   4  16   2     1477.00     1326.76    103.19 o 
   5  16   2     3532.07     3555.65    104.05 o 
   6  16   2     1210.70     1145.65    135.80 o 
   7  16   2     3518.11     3798.23    127.54 o 
   0  17   2     1516.46     1455.95    149.41 o 
   1  17   2     5893.00     5732.98    159.92 o 
   2  17   2     1615.44     1427.93     95.21 o 
   3  17   2     3429.76     3431.27     96.04 o 
   4  17   2      989.10      844.80    112.74 o 
   5  17   2     3844.93     3878.51    119.15 o 
   6  17   2      878.24      674.25    129.57 o 
   0  18   2     1132.34      802.54    172.72 o 
   1  18   2     1710.58     1399.90    147.44 o 
   2  18   2      989.43      736.62    132.97 o 
   3  18   2     2053.75     2346.42    143.98 o 
   4  18   2     1408.02     1444.80    141.41 o 
   1   1   3      200.10      232.52      8.76 o 
   2   1   3     6327.27     6328.51     34.02 o 
   3   1   3     1891.96     2034.17     20.81 o 
   4   1   3     1499.25     1592.90     19.33 o 
   5   1   3     3171.07     3277.26     46.66 o 
   6   1   3      280.63      385.87     36.11 o 
   7   1   3        4.58       44.78     11.23 o 
   8   1   3      127.38      104.90     18.37 o 
   9   1   3        2.92       23.90     13.37 o 
  10   1   3       63.87       64.22     14.71 o 
  11   1   3       29.15       41.06     13.36 o 
  12   1   3       63.13       66.79     16.36 o 
  13   1   3       32.26       40.31     16.31 o 
  14   1   3        0.68       26.31     17.91 o 
   1   2   3    23158.71    22425.59    266.51 o 
   2   2   3      477.73      487.94     14.10 o 
   3   2   3    37074.07    40991.40    169.31 o 
   4   2   3     9748.83    10356.57     56.85 o 
   5   2   3      226.43      237.35     14.19 o 
   6   2   3     1586.49     1624.45     29.30 o 
   7   2   3      124.36      179.29     20.18 o 
   8   2   3       25.54       42.53     15.52 o 
   9   2   3       12.35       40.47     14.77 o 
  10   2   3     1044.02     1073.31     91.74 o 
  11   2   3      559.79      521.65     43.58 o 
  12   2   3        1.07       21.77     17.46 o 
  13   2   3      117.24       91.42     23.20 o 
  14   2   3       30.04       54.63     17.01 o 
   1   3   3     5339.50     5474.37     60.83 o 
   2   3   3       53.47       94.72      6.14 o 
   3   3   3     8513.76     8892.02     46.92 o 
   4   3   3    10403.97    10867.07     60.11 o 
   5   3   3      107.29      156.20     14.38 o 
   6   3   3        0.42       27.98      8.08 o 
   7   3   3        0.75       33.83     26.04 o 
   8   3   3      309.24      289.74     30.23 o 
   9   3   3       75.62       97.27     15.69 o 
  10   3   3       27.67       38.00     13.11 o 
  11   3   3       73.07       81.47     18.94 o 
  12   3   3      113.01      178.73     24.41 o 
  13   3   3       58.61       51.70     14.88 o 
  14   3   3      488.53      441.53     53.08 o 
   1   4   3     8426.36     8576.71     41.40 o 
   2   4   3     1720.13     1720.76     14.83 o 
   3   4   3     1221.20     1322.58     16.44 o 
   4   4   3        1.93       20.73      5.23 o 
   5   4   3      368.99      441.95     28.34 o 
   6   4   3        6.43        5.68      6.34 o 
   7   4   3     2150.21     2188.24     44.34 o 
   8   4   3        0.51       16.37     13.15 o 
   9   4   3      198.66      194.57     25.89 o 
  10   4   3       40.97       28.64     13.05 o 
  11   4   3        0.16       31.76     17.38 o 
  12   4   3        1.95       30.95     12.15 o 
  13   4   3       21.95       39.42     21.04 o 
   1   5   3     1157.54     1186.49     19.90 o 
   2   5   3     1516.40     1467.08     13.25 o 
   3   5   3        1.12       23.26      5.42 o 
   4   5   3      115.14      121.68     10.41 o 
   5   5   3     1280.34     1277.29     41.30 o 
   6   5   3      237.90      268.76     24.96 o 
   7   5   3        5.35       21.90     11.34 o 
   8   5   3       87.17       73.46     19.80 o 
   9   5   3       31.49       50.90     12.75 o 
  10   5   3        4.81       21.23     16.83 o 
  11   5   3      299.45      293.20     29.36 o 
  12   5   3        2.79       41.67     15.87 o 
  13   5   3        5.76       33.54     14.49 o 
   1   6   3      457.88      473.54     12.62 o 
   2   6   3      580.76      613.17     13.21 o 
   3   6   3     1805.63     1681.68     26.30 o 
   4   6   3       62.35       55.85      6.66 o 
   5   6   3     1495.26     1526.91     28.32 o 
   6   6   3       11.54       24.46      7.56 o 
   7   6   3      126.47       83.76     19.08 o 
   8   6   3        0.23       24.71     13.58 o 
   9   6   3      484.66      469.23     40.14 o 
  10   6   3      371.43      339.39     44.63 o 
  11   6   3       80.33       96.68     15.32 o 
  12   6   3       26.78       39.32     14.65 o 
  13   6   3        5.02       27.16     17.25 o 
   1   7   3      490.11      507.09     15.63 o 
   2   7   3     1746.36     1718.62     29.01 o 
   3   7   3     3834.93     3873.26     53.59 o 
   4   7   3     1305.72     1363.73     36.77 o 
   5   7   3      272.94      284.26     27.71 o 
   6   7   3      215.39      273.65     26.59 o 
   7   7   3      277.46      306.17     32.97 o 
   8   7   3      300.47      265.02     29.63 o 
   9   7   3      119.45      151.26     18.52 o 
  10   7   3        2.40       29.15     21.42 o 
  11   7   3       36.43       50.37     14.51 o 
  12   7   3       73.43       68.27     24.54 o 
  13   7   3        7.55       56.36     20.22 o 
   1   8   3     3147.30     3224.61     32.27 o 
   2   8   3       93.94      121.42     10.61 o 
   3   8   3     1274.98     1114.82     23.84 o 
   4   8   3      104.04      117.48     12.79 o 
   5   8   3       14.17       16.42      8.21 o 
   6   8   3        1.57       12.87      5.66 o 
   7   8   3       57.54       55.70     15.18 o 
   8   8   3      177.88      177.09     21.68 o 
   9   8   3      942.87      963.45     79.33 o 
  10   8   3        7.02        9.69     13.84 o 
  11   8   3        5.34       22.27     14.93 o 
  12   8   3        8.08       25.21     18.16 o 
   1   9   3        0.21        2.11      4.68 o 
   2   9   3        0.74       13.21      6.85 o 
   3   9   3     1636.00     1631.27     53.49 o 
   4   9   3       93.04       87.56     11.62 o 
   5   9   3        2.79       16.26      9.58 o 
   6   9   3      872.15      734.65     47.45 o 
   7   9   3      271.07      232.81     25.72 o 
   8   9   3      647.11      566.10     48.94 o 
   9   9   3       30.83       72.86     16.03 o 
  10   9   3       27.06       30.79     20.48 o 
  11   9   3       16.23       20.12     12.29 o 
  12   9   3       41.20       41.20     16.67 o 
   1  10   3       34.83       32.31      6.38 o 
   2  10   3      271.86      284.86     26.91 o 
   3  10   3       71.07       65.47     10.62 o 
   4  10   3       15.73       12.96      9.23 o 
   5  10   3      279.28      231.14     21.62 o 
   6  10   3      341.77      292.29     28.72 o 
   7  10   3        7.45       18.32     11.23 o 
   8  10   3        4.62       19.78     12.20 o 
   9  10   3       25.39       39.92     12.46 o 
  10  10   3       26.63       16.96     16.77 o 
  11  10   3        6.29       38.66     20.89 o 
  12  10   3        0.78       37.26     23.98 o 
   1  11   3       50.59       44.32      7.07 o 
   2  11   3        5.50        0.77      7.47 o 
   3  11   3        7.89       21.77      8.37 o 
   4  11   3        0.09       10.86      8.16 o 
   5  11   3      158.94      172.47     20.71 o 
   6  11   3      125.62       93.65     17.53 o 
   7  11   3       62.39       81.68     14.46 o 
   8  11   3       99.12       90.15     18.10 o 
   9  11   3      213.08      168.47     23.43 o 
  10  11   3        7.99       52.84     22.29 o 
  11  11   3       72.43       51.35     24.29 o 
   1  12   3      194.33      182.64     23.12 o 
   2  12   3      101.27       74.09     10.80 o 
   3  12   3      116.82      167.51     21.19 o 
   4  12   3      231.03      201.83     21.54 o 
   5  12   3        4.56       18.84      9.86 o 
   6  12   3      121.68       91.31     14.70 o 
   7  12   3       34.34       38.17     17.87 o 
   8  12   3        5.34       53.44     18.11 o 
   9  12   3       34.36       33.24     18.98 o 
  10  12   3       46.79       19.09     31.54 o 
   1  13   3       44.23       48.61      9.91 o 
   2  13   3      617.63      617.18     35.38 o 
   3  13   3      255.76      242.40     33.49 o 
   4  13   3        8.28        8.22     12.45 o 
   5  13   3        0.32       22.09     15.25 o 
   6  13   3       52.36       36.31     21.67 o 
   7  13   3       50.68       58.04     19.29 o 
   8  13   3      844.70      717.60     80.34 o 
   9  13   3       56.00       86.92     24.77 o 
  10  13   3        6.13       47.01     18.88 o 
   1  14   3       41.40       28.33     14.27 o 
   2  14   3       42.01       25.52     12.70 o 
   3  14   3        8.45       19.18     11.43 o 
   4  14   3        6.84       15.00      9.29 o 
   5  14   3       50.23       80.65     31.51 o 
   6  14   3       11.88        1.07     16.07 o 
   7  14   3        3.92       37.92     13.18 o 
   8  14   3       10.60       21.71     19.01 o 
   9  14   3       60.40       65.38     25.03 o 
   1  15   3        7.36       32.74     11.94 o 
   2  15   3       71.86       83.84     19.32 o 
   3  15   3       44.03       54.43     18.66 o 
   4  15   3        0.87       13.42     15.15 o 
   5  15   3       14.38       12.67     19.24 o 
   6  15   3      121.99       81.13     30.95 o 
   7  15   3       18.89       13.85     16.03 o 
   8  15   3      286.38      211.76     43.07 o 
   1  16   3       10.87        2.34     19.72 o 
   2  16   3       97.51      109.82     19.89 o 
   3  16   3       94.01      114.93     29.48 o 
   4  16   3       40.81       41.26     22.71 o 
   5  16   3       42.26       26.80     17.83 o 
   6  16   3       82.97       65.36     22.43 o 
   7  16   3        5.87       40.12     32.20 o 
   1  17   3        8.98       18.19     13.75 o 
   2  17   3       59.90       49.54     19.78 o 
   3  17   3        5.73       -6.95     27.84 o 
   4  17   3      178.89      126.75     34.09 o 
   5  17   3       19.70       28.28     28.74 o 
   6  17   3       53.88       44.53     20.56 o 
   1  18   3        0.26        7.30     19.92 o 
   2  18   3        0.98      -25.02     25.71 o 
   3  18   3       88.39       67.77     35.46 o 
   4  18   3        8.70       -3.72     43.47 o 
   0   0   4       59.53      230.35     32.54 o 
   1   0   4    75439.83    75407.77    585.14 o 
   2   0   4       37.81      103.28     15.23 o 
   3   0   4    14613.11    13918.47    100.85 o 
   4   0   4     2624.77     2465.00     36.95 o 
   5   0   4    28746.19    29107.58    225.64 o 
   6   0   4     1916.19     1964.93     69.63 o 
   7   0   4    29679.59    30342.98    419.86 o 
   8   0   4     1197.59     1200.84     71.94 o 
   9   0   4     9088.82     8844.92    158.37 o 
  10   0   4      416.79      443.01     48.40 o 
  11   0   4      926.20     1040.48    131.11 o 
  12   0   4      970.83     1002.15     99.15 o 
  13   0   4     1828.92     1760.27    178.75 o 
  14   0   4      239.43      300.48     62.25 o 
   0   1   4   107411.20   112945.06   1229.33 o 
   1   1   4    11435.10    11165.24     51.21 o 
   2   1   4    31916.42    30884.38    127.58 o 
   3   1   4      199.85      322.02     15.57 o 
   4   1   4    75840.37    76276.53    381.94 o 
   5   1   4     1247.51     1270.17     27.04 o 
   6   1   4    94798.14    96688.00    958.85 o 
   7   1   4     2551.04     2630.23     40.34 o 
   8   1   4    51158.04    52236.29    360.05 o 
   9   1   4       11.24       65.67     14.40 o 
  10   1   4    16772.29    17219.85    226.09 o 
  11   1   4       28.37       43.55     13.28 o 
  12   1   4    19904.83    20157.30    434.86 o 
  13   1   4       47.52       96.32     18.62 o 
  14   1   4     9236.35     9330.22    197.93 o 
   0   2   4     6405.80     6219.49     43.40 o 
   1   2   4     9801.76     9419.13     66.70 o 
   2   2   4     1634.54     1620.16     17.62 o 
   3   2   4    28712.54    29153.86    126.27 o 
   4   2   4     4495.40     4806.40     33.69 o 
   5   2   4    24619.56    24953.67    154.81 o 
   6   2   4      982.33      957.09     37.11 o 
   7   2   4    15101.08    14977.44    149.94 o 
   8   2   4     3395.98     3479.13     80.24 o 
   9   2   4    10719.52    10678.92    126.90 o 
  10   2   4      138.09      155.98     19.32 o 
  11   2   4     6617.57     6663.28    119.02 o 
  12   2   4      648.88      715.73     80.73 o 
  13   2   4     2793.37     2911.60    146.82 o 
  14   2   4       49.90       53.61     18.27 o 
   1   3   4     1684.07     1553.37     30.68 o 
   2   3   4   134532.05   139896.23    381.47 o 
   3   3   4     1000.41     1059.98     15.42 o 
   4   3   4    55356.27    55483.43    237.21 o 
   5   3   4      439.77      447.43     18.25 o 
   6   3   4    43950.89    42833.69    252.72 o 
   7   3   4       39.00       59.07     11.44 o 
   8   3   4    34011.84    34761.51    376.63 o 
   9   3   4      596.00      611.60     50.31 o 
  10   3   4    21542.24    21519.76    284.97 o 
  11   3   4      371.51      455.70     45.71 o 
  12   3   4    13089.95    13424.60    229.07 o 
  13   3   4      309.27      349.97     34.69 o 
   0   4   4    26552.00    26846.80    157.01 o 
   1   4   4    50051.38    51894.26    242.04 o 
   2   4   4     4888.67     5278.44     33.72 o 
   3   4   4    34647.61    35141.52    154.88 o 
   4   4   4     2493.03     2420.36     24.75 o 
   5   4   4     8630.74     8549.00     68.91 o 
   6   4   4      258.06      271.26     28.69 o 
   7   4   4     4715.24     4732.78     59.26 o 
   8   4   4      536.87      642.93     49.75 o 
   9   4   4     7376.98     7290.89     89.51 o 
  10   4   4       44.05       83.11     23.29 o 
  11   4   4     7386.88     7397.85    104.81 o 
  12   4   4      299.81      396.07     37.97 o 
  13   4   4     2154.90     2178.06    131.50 o 
   0   5   4    89281.51    91406.01    599.72 o 
   1   5   4      820.22      907.41      9.86 o 
   2   5   4    85732.87    85903.69    564.61 o 
   3   5   4     1114.24     1111.89     26.41 o 
   4   5   4    74104.45    75872.63    418.47 o 
   5   5   4      228.99      264.14     21.98 o 
   6   5   4    32958.55    31870.86    267.16 o 
   7   5   4      288.86      353.00     36.94 o 
   8   5   4    31457.93    31673.96    312.55 o 
   9   5   4      953.24      879.36     71.76 o 
  10   5   4    22866.52    23405.07    245.33 o 
  11   5   4      473.92      519.58     46.63 o 
  12   5   4    13045.35    13174.91    180.58 o 
  13   5   4        7.50       62.17     19.40 o 
   0   6   4     2398.42     2260.46     25.72 o 
   1   6   4    20823.49    20408.15     99.08 o 
   2   6   4     3942.56     4153.78     54.11 o 
   3   6   4    18493.80    18339.19    112.89 o 
   4   6   4     1347.70     1286.62     25.73 o 
   5   6   4    13130.72    13339.97     88.38 o 
   6   6   4      659.41      629.20     42.39 o 
   7   6   4     7012.92     7152.30    100.84 o 
   8   6   4      537.27      596.39     47.08 o 
   9   6   4     5099.99     4951.91     89.39 o 
  10   6   4     1023.15      992.42     83.05 o 
  11   6   4     3779.79     3770.39     98.55 o 
  12   6   4      409.31      416.09     41.73 o 
  13   6   4     2899.06     2891.43     94.41 o 
   0   7   4    72590.20    72052.27    918.92 o 
   1   7   4      207.03      209.30     10.49 o 
   2   7   4    81716.98    82751.03    468.80 o 
   3   7   4     2096.84     2043.59     30.96 o 
   4   7   4    69515.53    71008.56    329.72 o 
   5   7   4      633.00      618.98     32.60 o 
   6   7   4    36757.58    36335.77    355.25 o 
   7   7   4       41.39       67.50     15.82 o 
   8   7   4    26376.84    26625.89    208.27 o 
   9   7   4        8.00       41.31     13.95 o 
  10   7   4    15058.40    15369.41    178.89 o 
  11   7   4       53.85       39.13     14.04 o 
  12   7   4     5444.12     5473.36    115.08 o 
  13   7   4       13.33       71.85     15.90 o 
   0   8   4      168.12      135.13     16.34 o 
   1   8   4     4577.32     4259.06     33.33 o 
   2   8   4      851.94      774.04     27.12 o 
   3   8   4    13721.76    13575.72     88.11 o 
   4   8   4     2262.94     2229.77     30.12 o 
   5   8   4    13620.90    13952.78    104.87 o 
   6   8   4      416.20      379.38     49.68 o 
   7   8   4     7997.37     8229.52    109.69 o 
   8   8   4     1637.71     1529.61     57.29 o 
   9   8   4     5116.48     5204.01    105.53 o 
  10   8   4      970.69      864.63     82.09 o 
  11   8   4     2815.37     2897.92     89.53 o 
  12   8   4      149.97      175.57     25.85 o 
   0   9   4    26492.64    25165.88    252.37 o 
   1   9   4      314.27      334.64     18.08 o 
   2   9   4    46912.25    46598.48    313.40 o 
   3   9   4      132.61      159.16     20.61 o 
   4   9   4    53928.15    54576.09    413.34 o 
   5   9   4      401.11      334.96     31.36 o 
   6   9   4    29497.28    29495.59    360.03 o 
   7   9   4      227.88      217.13     26.28 o 
   8   9   4    18316.37    18908.56    196.89 o 
   9   9   4      172.63      185.28     26.95 o 
  10   9   4    15545.42    15652.93    272.00 o 
  11   9   4      129.08      124.04     21.13 o 
  12   9   4     7063.89     6677.87    268.27 o 
   0  10   4      190.92      139.05     24.41 o 
   1  10   4    11308.97    11509.29     77.89 o 
   2  10   4     1543.76     1360.53     31.58 o 
   3  10   4     7881.93     8037.89     67.73 o 
   4  10   4     1586.13     1488.00     41.09 o 
   5  10   4     6258.84     6196.28     80.40 o 
   6  10   4      800.78      698.19     53.99 o 
   7  10   4     5688.60     5768.92     79.87 o 
   8  10   4      126.02      156.42     20.23 o 
   9  10   4     4076.65     3996.10     96.49 o 
  10  10   4      274.44      259.50     31.50 o 
  11  10   4     2243.50     2328.43    108.50 o 
   0  11   4    36866.99    35955.14    964.01 o 
   1  11   4      672.04      621.07     40.39 o 
   2  11   4    37570.86    37316.36    551.51 o 
   3  11   4      137.07      155.16     21.81 o 
   4  11   4    31940.82    32225.94    277.29 o 
   5  11   4       49.54       45.50     14.17 o 
   6  11   4    15451.35    15448.34    166.02 o 
   7  11   4      319.30      312.65     30.63 o 
   8  11   4    13334.97    13597.43    157.14 o 
   9  11   4      384.83      400.78     53.50 o 
  10  11   4    11118.93    11028.11    243.63 o 
  11  11   4       65.03       94.58     27.89 o 
   0  12   4      580.60      460.60     53.47 o 
   1  12   4     7344.20     7087.93     87.34 o 
   2  12   4      554.74      483.09     36.31 o 
   3  12   4     1857.59     1833.39     47.88 o 
   4  12   4      299.89      233.19     26.80 o 
   5  12   4     4311.26     4404.43     66.37 o 
   6  12   4      937.55      792.55     77.54 o 
   7  12   4     5881.91     6286.84    109.75 o 
   8  12   4      145.65      196.65     36.38 o 
   9  12   4     2619.81     2731.92    117.82 o 
  10  12   4      218.67      268.99     39.27 o 
   0  13   4    21635.58    21626.97    606.23 o 
   1  13   4      219.73      191.23     27.27 o 
   2  13   4    22265.43    22908.33    320.10 o 
   3  13   4      303.40      243.93     29.00 o 
   4  13   4    15142.45    15192.42    162.04 o 
   5  13   4      198.97      210.21     35.33 o 
   6  13   4    15271.86    15879.26    205.42 o 
   7  13   4       79.22       68.05     18.27 o 
   8  13   4    10598.37    11046.89    255.67 o 
   9  13   4       74.11       99.84     32.95 o 
  10  13   4     7470.91     7712.47    220.44 o 
   0  14   4     1072.66     1004.02     44.79 o 
   1  14   4     7066.35     7442.87     89.38 o 
   2  14   4      384.92      293.55     28.63 o 
   3  14   4     3099.06     3237.29     77.84 o 
   4  14   4      308.02      274.19     41.46 o 
   5  14   4     2914.80     2925.72     70.85 o 
   6  14   4      338.22      300.92     38.63 o 
   7  14   4     3643.33     3819.41     87.64 o 
   8  14   4      380.86      352.24     52.65 o 
   9  14   4     1446.27     1428.82    170.57 o 
   0  15   4    12686.10    12761.68    300.40 o 
   1  15   4      112.04      113.31     21.21 o 
   2  15   4    11284.64    11494.88    167.84 o 
   3  15   4       23.78       57.08     19.35 o 
   4  15   4     9212.50     9504.73    278.39 o 
   5  15   4      140.64       98.04     38.10 o 
   6  15   4    12502.83    12907.16    574.96 o 
   7  15   4       41.97       35.84     17.03 o 
   8  15   4     7247.24     7192.02    193.34 o 
   0  16   4      128.95       91.22     32.60 o 
   1  16   4     1390.91     1421.48    103.95 o 
   2  16   4      672.03      571.19     74.85 o 
   3  16   4     3569.05     3651.83     84.41 o 
   4  16   4      258.02      197.23     52.32 o 
   5  16   4     2905.51     3079.27     91.05 o 
   6  16   4      340.09      208.34     54.06 o 
   7  16   4     1358.10     1187.73    151.76 o 
   0  17   4    12788.99    13856.32   7580.86 o 
   1  17   4       23.92       47.12     30.56 o 
   2  17   4     8448.89     8965.33    393.69 o 
   3  17   4        6.70       15.94     23.42 o 
   4  17   4     5884.36     5917.22    163.68 o 
   5  17   4       25.56       35.60     25.34 o 
   0  18   4      423.04      342.72     88.93 o 
   1  18   4     1866.89     1929.08    118.89 o 
   2  18   4      481.06      355.77    101.55 o 
   3  18   4     2065.92     2362.43    341.86 o 
   1   1   5     6622.97     6664.17     35.70 o 
   2   1   5     9387.54     9744.87     53.12 o 
   3   1   5      139.69      207.71     13.57 o 
   4   1   5      426.07      476.01     23.72 o 
   5   1   5        0.02       23.19      8.31 o 
   6   1   5      204.23      242.68     23.97 o 
   7   1   5       19.79       61.67     14.64 o 
   8   1   5      172.63      189.76     22.71 o 
   9   1   5       10.63       44.90     17.39 o 
  10   1   5       86.36      118.47     20.66 o 
  11   1   5      661.54      632.12     50.94 o 
  12   1   5      331.04      329.10     37.29 o 
  13   1   5        6.54       34.57     14.67 o 
  14   1   5       59.27       35.68     14.96 o 
   1   2   5    34977.07    38306.55    166.96 o 
   2   2   5     4508.63     4802.54     37.89 o 
   3   2   5      563.34      587.19     13.34 o 
   4   2   5      239.29      259.05     16.31 o 
   5   2   5     2520.99     2790.85     34.73 o 
   6   2   5      603.59      678.84     29.84 o 
   7   2   5      728.37      708.80     83.52 o 
   8   2   5      348.98      358.76     41.87 o 
   9   2   5     2138.29     1833.55     46.70 o 
  10   2   5      462.82      455.20     38.88 o 
  11   2   5       81.42       88.16     19.03 o 
  12   2   5      115.71      180.45     43.97 o 
  13   2   5      176.89      105.03     39.95 o 
   1   3   5      663.95      632.73     17.52 o 
   2   3   5     1649.33     1604.79     16.40 o 
   3   3   5      467.97      473.66     18.86 o 
   4   3   5     3328.77     3446.02     30.53 o 
   5   3   5     1141.76     1338.74     30.77 o 
   6   3   5     1429.55     1598.56     36.37 o 
   7   3   5       27.41       27.31     14.05 o 
   8   3   5     1506.60     1519.75     53.36 o 
   9   3   5       23.56       26.37     12.38 o 
  10   3   5       30.99       70.32     22.74 o 
  11   3   5        0.21        3.42     17.78 o 
  12   3   5      174.03      187.14     26.58 o 
  13   3   5       70.79      105.29     20.60 o 
   1   4   5    20339.11    21481.96    112.38 o 
   2   4   5      238.18      279.75     20.34 o 
   3   4   5        6.65       30.53      4.45 o 
   4   4   5      278.32      294.24     17.62 o 
   5   4   5      259.42      327.14     30.36 o 
   6   4   5      200.49      228.71     17.12 o 
   7   4   5      369.61      377.68     39.63 o 
   8   4   5       31.34       29.24     10.92 o 
   9   4   5     3112.11     2876.81     55.26 o 
  10   4   5      114.26      108.74     16.68 o 
  11   4   5      159.47      217.82     27.60 o 
  12   4   5       10.73       43.96     21.46 o 
  13   4   5       15.27       42.64     33.37 o 
   1   5   5     5294.17     5581.05     41.22 o 
   2   5   5     6600.61     7095.35     51.71 o 
   3   5   5      282.38      347.90     19.31 o 
   4   5   5     1207.10     1279.79     32.49 o 
   5   5   5      180.90      237.63     20.49 o 
   6   5   5      168.13      218.62     18.34 o 
   7   5   5        0.08       19.08     10.20 o 
   8   5   5       30.89       65.67     15.66 o 
   9   5   5      283.91      301.17     29.58 o 
  10   5   5      157.94      211.63     19.66 o 
  11   5   5      167.39      166.76     20.39 o 
  12   5   5       17.63       29.88     19.94 o 
  13   5   5       42.16       41.99     18.69 o 
   1   6   5       34.70       60.36      6.40 o 
   2   6   5      930.60      985.55     35.74 o 
   3   6   5        1.05       16.14      3.97 o 
   4   6   5       35.63       47.64      8.11 o 
   5   6   5     1660.07     1644.22     29.09 o 
   6   6   5        7.52       36.63     10.17 o 
   7   6   5      508.92      422.98     47.92 o 
   8   6   5      318.33      317.68     31.12 o 
   9   6   5      559.99      458.51     45.03 o 
  10   6   5       43.28       61.84     16.26 o 
  11   6   5       43.09       57.72     13.39 o 
  12   6   5        1.72       36.74     16.26 o 
  13   6   5        0.05       51.52     22.23 o 
   1   7   5        0.87        7.89      4.54 o 
   2   7   5       42.70       44.25     13.77 o 
   3   7   5        1.98        8.23      4.49 o 
   4   7   5       70.59       70.97     12.20 o 
   5   7   5       27.76       26.17      6.46 o 
   6   7   5      142.97      163.81     15.37 o 
   7   7   5       37.85       54.07      9.81 o 
   8   7   5      579.42      514.20     42.20 o 
   9   7   5      145.01      124.22     21.56 o 
  10   7   5        1.67       41.80     15.59 o 
  11   7   5      130.52      122.55     17.24 o 
  12   7   5       20.22       30.31     20.60 o 
  13   7   5        8.33       52.82     17.72 o 
   1   8   5      955.50      919.82     28.98 o 
   2   8   5      188.58      220.76     15.55 o 
   3   8   5      110.55       57.53      7.41 o 
   4   8   5      151.86      160.18     16.14 o 
   5   8   5      170.29      164.15     19.17 o 
   6   8   5        0.19       14.61     15.12 o 
   7   8   5      402.96      311.18     28.57 o 
   8   8   5        0.19       27.60      8.63 o 
   9   8   5      395.76      415.20     47.24 o 
  10   8   5       15.31       15.11     16.19 o 
  11   8   5      196.66      172.90     20.02 o 
  12   8   5       18.13       45.15     17.27 o 
   1   9   5      130.35      153.13     13.65 o 
   2   9   5      497.79      517.62     33.18 o 
   3   9   5      835.64      833.17     35.65 o 
   4   9   5     1495.04     1494.35     39.51 o 
   5   9   5      639.01      607.91     37.08 o 
   6   9   5       79.99       59.59      9.15 o 
   7   9   5      146.16      146.60     21.70 o 
   8   9   5        7.08       33.35     14.45 o 
   9   9   5       55.71       65.17     16.78 o 
  10   9   5      108.91      109.71     22.16 o 
  11   9   5       85.67       79.96     19.84 o 
  12   9   5       10.75       19.87     24.40 o 
   1  10   5        8.79        5.64      5.73 o 
   2  10   5        0.37       -0.90      6.62 o 
   3  10   5        0.38        7.17      4.50 o 
   4  10   5      135.98      132.91     14.82 o 
   5  10   5      484.35      412.80     40.42 o 
   6  10   5        0.20        6.88      8.38 o 
   7  10   5      841.76      879.94     76.47 o 
   8  10   5       31.27       25.06      9.21 o 
   9  10   5      523.61      524.82     57.26 o 
  10  10   5        0.27       41.35     17.47 o 
  11  10   5       34.62       41.16     21.91 o 
   1  11   5      164.71      171.37     14.22 o 
   2  11   5      110.90      113.91     13.92 o 
   3  11   5      136.01      136.47     14.77 o 
   4  11   5      675.52      542.96     46.66 o 
   5  11   5       92.74       94.19     22.95 o 
   6  11   5     1147.12      995.47     52.11 o 
   7  11   5       19.07       26.62      9.98 o 
   8  11   5      209.46      209.22     44.91 o 
   9  11   5      178.48      177.83     29.05 o 
  10  11   5        4.73       27.76     23.93 o 
  11  11   5       24.28       55.87     19.91 o 
   1  12   5        0.65       13.35      7.05 o 
   2  12   5      310.13      281.96     30.39 o 
   3  12   5      342.08      354.60     42.83 o 
   4  12   5       49.53       22.43      7.34 o 
   5  12   5     1126.66     1124.20     84.99 o 
   6  12   5        0.53       21.34     17.40 o 
   7  12   5      149.79      185.01     26.18 o 
   8  12   5        6.07      -15.53     23.73 o 
   9  12   5       15.90       15.67     24.71 o 
  10  12   5        7.54       35.56     20.60 o 
   1  13   5       27.86       30.12      9.35 o 
   2  13   5       49.92       34.77     10.71 o 
   3  13   5      100.46       75.00     31.59 o 
   4  13   5      280.58      288.27     36.02 o 
   5  13   5       39.25       52.72     19.40 o 
   6  13   5       86.68       68.75     30.17 o 
   7  13   5      152.49      133.58     22.18 o 
   8  13   5       53.81       67.20     18.99 o 
   9  13   5        4.25       32.08     20.55 o 
  10  13   5       48.98       64.47     31.06 o 
   1  14   5       75.57       62.34     32.93 o 
   2  14   5       65.50       50.36     18.53 o 
   3  14   5      269.24      274.45     43.03 o 
   4  14   5      201.04      182.67     33.68 o 
   5  14   5       22.24       18.58     17.61 o 
   6  14   5       12.81       28.43     17.46 o 
   7  14   5        8.05       21.67     18.59 o 
   8  14   5        0.20       10.79     22.84 o 
   9  14   5       36.16       49.05     22.53 o 
   1  15   5       21.03        7.17     11.03 o 
   2  15   5        3.06       13.73     14.19 o 
   3  15   5       87.17       95.07     17.48 o 
   4  15   5       26.16       31.47     19.95 o 
   5  15   5        1.48        9.30     18.41 o 
   6  15   5        3.35        3.49     20.06 o 
   7  15   5        0.56       27.86     16.53 o 
   8  15   5      190.90      138.11     35.96 o 
   1  16   5        3.20       24.99     38.32 o 
   2  16   5       44.52       36.82     22.23 o 
   3  16   5        1.07       -3.84     22.26 o 
   4  16   5        3.18       34.37     14.61 o 
   5  16   5      309.92      207.33     53.69 o 
   6  16   5       29.42       39.52     20.86 o 
   7  16   5       98.34      114.08     25.51 o 
   1  17   5        0.02        7.47     27.91 o 
   2  17   5       85.73       99.06     39.40 o 
   3  17   5        2.75       33.50     32.14 o 
   4  17   5        6.83       48.01     21.33 o 
   5  17   5        1.02       19.25     22.20 o 
   1  18   5        1.05       11.66     25.67 o 
   2  18   5        1.71       21.42     18.74 o 
   3  18   5       50.75       39.25     29.66 o 
   0   0   6     2769.64     2455.15     38.42 o 
   1   0   6    45138.05    44454.40    255.48 o 
   2   0   6    17215.78    17945.20    165.30 o 
   3   0   6    44971.78    44951.87    274.69 o 
   4   0   6     4619.86     4521.68     50.40 o 
   5   0   6    38085.38    35935.74    276.01 o 
   6   0   6     1077.20      982.91     49.79 o 
   7   0   6    41202.04    40566.55    821.55 o 
   8   0   6      879.89      928.43     88.27 o 
   9   0   6    27522.43    28089.48    434.06 o 
  10   0   6     2060.62     2022.35    107.71 o 
  11   0   6    18095.30    18247.16    293.16 o 
  12   0   6      469.55      603.84     88.00 o 
  13   0   6     8287.39     8224.50    211.00 o 
   0   1   6      813.35      757.42     23.32 o 
   1   1   6    15610.40    15218.60     69.46 o 
   2   1   6    38033.83    39154.18    163.08 o 
   3   1   6    16323.22    15885.09    105.82 o 
   4   1   6    23527.04    23962.09    129.85 o 
   5   1   6    25115.91    24729.56    172.83 o 
   6   1   6    16465.89    16427.08    120.21 o 
   7   1   6    23291.44    23075.19    221.85 o 
   8   1   6     6420.96     6397.06     91.07 o 
   9   1   6     7014.19     6902.28    144.94 o 
  10   1   6     8915.32     8858.53    117.87 o 
  11   1   6     7035.36     7001.37    121.56 o 
  12   1   6     1696.69     1687.29     85.33 o 
  13   1   6     3548.08     3313.46    106.41 o 
   0   2   6    13296.30    13046.21     85.35 o 
   1   2   6    41862.21    41948.44    230.62 o 
   2   2   6      727.80      755.68     17.25 o 
   3   2   6    40689.27    39904.75    199.19 o 
   4   2   6     3052.77     2910.85     32.40 o 
   5   2   6    44730.48    44239.67    257.54 o 
   6   2   6     1656.20     1498.80     36.14 o 
   7   2   6    41490.40    41345.73    300.82 o 
   8   2   6     4508.29     4402.58     82.01 o 
   9   2   6    23387.22    23443.24    202.79 o 
  10   2   6     1036.90     1002.56     55.95 o 
  11   2   6    16036.95    16131.13    191.97 o 
  12   2   6      753.26      790.26     54.68 o 
  13   2   6     8663.17     8578.09    155.31 o 
   0   3   6    25476.09    27161.44    190.13 o 
   1   3   6    49545.51    50712.56    283.11 o 
   2   3   6    24822.32    24494.83    115.97 o 
   3   3   6    27071.18    28004.41    135.36 o 
   4   3   6     7990.75     8017.56     57.13 o 
   5   3   6    15068.27    14906.38     93.04 o 
   6   3   6    13279.49    13614.31    124.25 o 
   7   3   6    10374.08     9859.04    108.99 o 
   8   3   6     6812.80     6847.19    100.35 o 
   9   3   6     7280.99     7293.12     94.79 o 
  10   3   6     5134.25     5012.27    113.23 o 
  11   3   6     3969.11     3732.97     66.91 o 
  12   3   6     1774.63     1830.73     90.14 o 
  13   3   6     2857.15     2753.13    109.36 o 
   0   4   6     3571.36     3493.90     40.74 o 
   2   4   6      113.69      170.11     13.15 o 
   3   4   6    68110.69    70227.48    349.74 o 
   4   4   6     6233.96     6182.13     47.96 o 
   5   4   6    52583.86    53105.84    260.20 o 
   6   4   6     3099.28     3118.72     50.88 o 
   7   4   6    23109.71    23287.74    183.79 o 
   8   4   6     3216.34     3138.30     64.23 o 
   9   4   6    11996.03    11801.65    167.90 o 
  10   4   6      873.47      834.70     56.98 o 
  11   4   6     7540.43     7470.35    164.94 o 
  12   4   6     1259.40     1363.36     99.38 o 
  13   4   6     6977.81     7071.98    140.22 o 
   0   5   6    15380.73    15087.21    135.13 o 
   1   5   6    34193.59    35159.37    234.56 o 
   2   5   6     5190.88     4999.34     49.38 o 
   3   5   6    25688.17    25942.19    254.48 o 
   4   5   6    11440.86    11043.62    171.41 o 
   5   5   6    11737.52    11388.21     98.42 o 
   6   5   6     4908.67     4915.14     59.18 o 
   7   5   6     8940.74     8574.23    109.61 o 
   8   5   6     6652.16     6667.36    104.23 o 
   9   5   6     7964.46     7682.21    119.31 o 
  10   5   6     3911.63     3903.47     82.35 o 
  11   5   6     2178.36     2022.16     76.40 o 
  12   5   6     3175.32     3161.28    129.48 o 
  13   5   6     1101.98     1069.12     75.66 o 
   0   6   6     1597.18     1461.84     22.04 o 
   1   6   6    80880.52    83981.41    512.93 o 
   2   6   6     4604.20     4564.72     75.86 o 
   3   6   6    49180.97    49805.11    234.11 o 
   4   6   6     5431.65     5470.57     61.13 o 
   5   6   6    39267.88    39515.11    298.08 o 
   6   6   6      583.38      580.33     42.65 o 
   7   6   6    24592.45    25503.54    276.35 o 
   8   6   6      607.91      646.63     52.56 o 
   9   6   6    15941.18    16234.42    175.49 o 
  10   6   6     1737.73     1568.27    107.23 o 
  11   6   6     5947.87     5893.41    119.00 o 
  12   6   6     1254.41     1240.38     69.76 o 
  13   6   6     4463.22     4497.02    111.51 o 
   0   7   6    20988.23    21896.45    190.28 o 
   1   7   6    17524.79    17793.66    168.40 o 
   2   7   6    17250.42    17897.96    117.88 o 
   3   7   6    21807.08    21986.08    144.62 o 
   4   7   6     9750.64     9740.09     84.89 o 
   5   7   6    15584.21    15492.60    144.46 o 
   6   7   6     4139.48     4072.15     69.99 o 
   7   7   6     6546.12     6642.39     88.13 o 
   8   7   6     1316.84     1289.71     68.85 o 
   9   7   6     3762.95     3715.56     68.30 o 
  10   7   6     1579.99     1580.21     62.82 o 
  11   7   6     2357.62     2200.77     63.29 o 
  12   7   6     2584.35     2515.36    125.72 o 
   0   8   6     3197.42     3167.84     50.42 o 
   1   8   6    37001.62    36396.86    157.54 o 
   2   8   6     2510.22     2479.83     37.06 o 
   3   8   6    45241.86    44379.07    818.96 o 
   4   8   6     4511.07     4498.45     42.35 o 
   5   8   6    26600.27    27008.38    253.55 o 
   6   8   6      999.58     1002.70     47.41 o 
   8   8   6     1526.05     1470.24    103.68 o 
   9   8   6    12854.90    12873.65    198.74 o 
  10   8   6      739.45      687.88     56.17 o 
  11   8   6     8272.48     8318.66    175.51 o 
  12   8   6      721.88      819.30    107.07 o 
   0   9   6     9912.61    10035.49    107.76 o 
   1   9   6    13928.89    13592.85    101.31 o 
   2   9   6     6248.88     6128.95     79.12 o 
   3   9   6     9331.52     8904.69    116.64 o 
   4   9   6     1362.83     1284.91     32.82 o 
   5   9   6     6014.56     5964.35     65.98 o 
   6   9   6    10116.54    10205.38     87.08 o 
   7   9   6     3895.95     3803.47     70.15 o 
   8   9   6     6442.34     6304.73    120.81 o 
   9   9   6     3888.52     3718.01    127.74 o 
  10   9   6     2547.65     2650.34    110.44 o 
  11   9   6     3321.46     3240.52    120.72 o 
  12   9   6     1745.62     1798.71    101.43 o 
   0  10   6     3870.06     3861.08    107.46 o 
   1  10   6    26440.07    26166.87    191.23 o 
   2  10   6     2964.67     3056.95     44.36 o 
   3  10   6    32810.50    32834.97    295.90 o 
   4  10   6     1164.58     1167.11     35.41 o 
   5  10   6    17170.51    17080.12    232.43 o 
   6  10   6     4721.85     4625.44     80.70 o 
   7  10   6    10606.18    10681.53    132.86 o 
   8  10   6     1345.78     1363.32     86.78 o 
   9  10   6     8115.31     8421.17    177.04 o 
  10  10   6      329.95      389.42     46.00 o 
  11  10   6     6968.41     6694.55    173.33 o 
   0  11   6     4388.16     4135.70    126.16 o 
   1  11   6     3393.90     3061.56     36.75 o 
   2  11   6     4829.56     4703.33     53.40 o 
   3  11   6     6868.67     6790.33     68.16 o 
   4  11   6     6498.21     6490.64     80.28 o 
   5  11   6     5199.03     5252.08     88.55 o 
   6  11   6     6018.95     6078.52    106.43 o 
   7  11   6     3893.99     3641.84     79.82 o 
   8  11   6     4394.69     4227.17    120.93 o 
   9  11   6     3637.48     3725.91    156.47 o 
  10  11   6     1945.58     1759.49    181.05 o 
  11  11   6     2835.83     2685.01    108.91 o 
   0  12   6     5428.96     5422.70     80.46 o 
   1  12   6    12205.84    12014.54     99.65 o 
   2  12   6     2952.69     2963.60     45.66 o 
   3  12   6    10841.14    10400.62    238.51 o 
   4  12   6      170.94      217.76     30.52 o 
   5  12   6    11096.23    10903.09    154.32 o 
   6  12   6     2366.45     2423.65    110.28 o 
   7  12   6    11393.13    11426.91    496.62 o 
   8  12   6     1120.30     1126.90     99.95 o 
   9  12   6    10674.78    10931.28    247.16 o 
  10  12   6      559.75      459.99     77.21 o 
   0  13   6     3955.07     3818.10    161.92 o 
   1  13   6     1495.64     1419.73     34.29 o 
   2  13   6     4372.49     4308.35     74.45 o 
   3  13   6     3504.55     3258.72     70.78 o 
   4  13   6     6105.77     6137.39    143.12 o 
   5  13   6     4451.40     4408.25    106.28 o 
   6  13   6     2404.94     2346.02     72.85 o 
   7  13   6     3568.54     3512.06    121.11 o 
   8  13   6     2027.76     2148.07     84.61 o 
   9  13   6     2752.34     2758.34    125.24 o 
   0  14   6     1575.29     1529.58     84.21 o 
   1  14   6     8477.68     8459.81    169.47 o 
   2  14   6     1614.70     1595.53     89.74 o 
   3  14   6    10534.66    10736.28    160.68 o 
   4  14   6     2072.15     2087.49     61.33 o 
   5  14   6    10116.01    10159.58    201.10 o 
   6  14   6     1018.39      990.46    145.37 o 
   7  14   6     6340.77     6297.47    160.03 o 
   8  14   6      409.02      365.69     58.20 o 
   9  14   6     4788.99     4697.81    132.44 o 
   0  15   6     4293.30     4392.73    188.73 o 
   1  15   6     3903.17     3934.49    201.53 o 
   2  15   6     2166.78     2029.20    192.78 o 
   3  15   6     1369.18     1291.48     57.01 o 
   4  15   6     2147.66     2431.02    106.35 o 
   5  15   6     1875.67     1846.19     78.79 o 
   6  15   6     1617.83     1766.14    182.30 o 
   7  15   6     2085.05     1875.02    104.46 o 
   8  15   6     1592.94     1300.78    124.27 o 
   0  16   6      209.38      187.16     78.50 o 
   1  16   6     7771.78     8260.88    191.38 o 
   2  16   6      899.67      937.07    116.53 o 
   3  16   6     6516.03     6437.97    148.12 o 
   4  16   6      885.64      740.14    130.51 o 
   5  16   6     5330.62     5036.10    169.72 o 
   6  16   6      487.77      374.73     88.65 o 
   0  17   6     1996.31     1965.67    112.24 o 
   1  17   6     3341.32     3162.86    147.64 o 
   2  17   6     1458.87     1397.63    152.70 o 
   3  17   6     2060.94     1812.77    144.69 o 
   4  17   6     1808.53     1806.44    148.99 o 
   5  17   6     1453.68     1322.43    125.15 o 
   0  18   6      225.37      157.28     57.05 o 
   1  18   6     6790.91     6743.56    213.57 o 
   2  18   6      418.44      267.04     84.53 o 
   1   1   7      686.74      773.91     20.14 o 
   2   1   7      929.32      929.17     15.16 o 
   3   1   7        1.33       17.75      4.87 o 
   4   1   7     2925.50     3151.78     33.22 o 
   5   1   7       57.67       59.33      8.96 o 
   6   1   7     2244.01     2299.25     40.33 o 
   7   1   7       23.01       37.74     10.56 o 
   8   1   7       39.18       65.98     19.95 o 
   9   1   7        0.40       17.88     12.16 o 
  10   1   7       22.63       51.02     12.40 o 
  11   1   7       22.95       45.67     14.81 o 
  12   1   7       12.92       35.43     14.25 o 
  13   1   7       61.10       33.72     15.49 o 
   1   2   7     5157.67     5255.77     32.72 o 
   2   2   7    11032.04    11431.53     59.67 o 
   3   2   7        0.09       15.02      5.24 o 
   4   2   7      692.21      616.15     20.26 o 
   5   2   7       71.03      111.53      9.44 o 
   6   2   7       75.69       52.70     10.80 o 
   7   2   7     1105.50     1204.52     45.56 o 
   8   2   7        0.23       40.27     12.86 o 
   9   2   7       65.70       88.98     15.38 o 
  10   2   7       47.04       47.60     17.81 o 
  11   2   7      257.94      269.89     26.83 o 
  12   2   7        1.68       33.21     16.45 o 
  13   2   7        0.12       39.35     17.87 o 
   1   3   7      213.28      250.94     19.51 o 
   2   3   7       45.62       78.83      7.32 o 
   3   3   7     1951.47     2174.74     28.23 o 
   4   3   7      364.82      358.76     28.65 o 
   5   3   7        4.66       12.01      5.40 o 
   6   3   7      762.06      831.41     51.66 o 
   7   3   7      289.32      383.17     35.30 o 
   8   3   7        3.51       27.08     14.03 o 
   9   3   7       27.29       44.48     13.49 o 
  10   3   7        3.46       23.52     12.42 o 
  11   3   7      116.27      104.05     21.69 o 
  12   3   7        7.14       62.95     21.31 o 
  13   3   7       66.02       65.00     24.56 o 
   1   4   7       37.38       49.15      5.07 o 
   2   4   7    15099.24    15572.54    104.35 o 
   3   4   7      948.95      925.76     20.45 o 
   4   4   7      105.30      125.50     11.46 o 
   5   4   7       80.30      131.80     12.44 o 
   6   4   7        0.20       25.42      9.70 o 
   7   4   7       55.37       48.01     13.19 o 
   8   4   7     2929.87     2690.00     70.28 o 
   9   4   7      147.72      255.55     28.92 o 
  10   4   7       13.53       29.58     15.10 o 
  11   4   7        0.05       26.91     13.15 o 
  12   4   7     1079.06     1057.82     87.95 o 
  13   4   7       68.61       87.63     19.80 o 
   1   5   7      220.27      192.97     18.19 o 
   2   5   7     2219.08     2420.57     46.93 o 
   3   5   7       49.67       74.67     12.97 o 
   4   5   7      145.87      183.24     15.00 o 
   5   5   7      266.59      303.34     24.58 o 
   6   5   7        7.65       16.70      7.32 o 
   7   5   7      145.75      173.58     20.25 o 
   8   5   7     1538.72     1459.67     67.93 o 
   9   5   7       28.22       27.37     12.89 o 
  10   5   7        0.04       36.63     14.00 o 
  11   5   7        6.43       23.25     16.85 o 
  12   5   7       69.25       39.44     22.02 o 
  13   5   7       71.94       53.82     21.49 o 
   1   6   7     2068.59     2205.05     35.06 o 
   2   6   7       40.58       55.33      7.98 o 
   3   6   7      786.08      780.62     39.91 o 
   4   6   7     1224.52     1326.67     22.68 o 
   5   6   7      267.20      301.29     23.01 o 
   6   6   7      180.42      224.71     22.65 o 
   7   6   7       13.86       15.15      7.18 o 
   8   6   7      743.97      668.25     64.14 o 
   9   6   7       27.04       37.95     14.43 o 
  10   6   7      124.58      148.43     18.11 o 
  11   6   7      200.72      191.95     21.99 o 
  12   6   7      251.15      296.77     35.98 o 
   1   7   7      437.56      485.98     41.21 o 
   2   7   7       12.74       16.58      7.32 o 
   3   7   7      165.02      200.75     23.41 o 
   4   7   7      652.99      705.31     31.58 o 
   5   7   7       74.20       44.42      6.81 o 
   6   7   7      121.47      144.85     15.23 o 
   7   7   7      538.81      465.98     41.10 o 
   8   7   7      112.31       87.08     21.03 o 
   9   7   7      257.69      248.02     30.89 o 
  10   7   7       10.84       38.91     10.64 o 
  11   7   7       73.69       56.40     16.64 o 
  12   7   7       42.82       73.95     26.13 o 
   1   8   7      234.75      258.78     19.13 o 
   2   8   7      841.45      876.46     41.65 o 
   3   8   7      687.51      634.57     90.85 o 
   4   8   7       71.49       84.80     12.58 o 
   5   8   7      139.04      117.27     17.46 o 
   6   8   7     1139.20     1095.30     42.38 o 
   7   8   7      944.81      775.20     55.30 o 
   8   8   7     1908.69     1870.46     85.12 o 
   9   8   7       71.75       80.83     23.79 o 
  10   8   7      504.27      454.77     48.27 o 
  11   8   7      274.41      287.52     32.40 o 
  12   8   7      114.95      126.87     36.07 o 
   1   9   7       26.39       26.89      7.60 o 
   2   9   7      112.54      109.87     21.17 o 
   3   9   7      541.06      428.46     67.61 o 
   4   9   7      101.32      129.47     22.43 o 
   5   9   7     2201.27     2073.76     44.37 o 
   6   9   7      669.65      621.83     61.25 o 
   7   9   7      149.10      145.53     18.15 o 
   8   9   7      613.57      568.19     52.11 o 
   9   9   7       56.08       31.94     18.06 o 
  10   9   7       10.72       38.05     22.15 o 
  11   9   7       78.04       62.45     21.16 o 
   1  10   7      169.88      142.53     18.76 o 
   2  10   7     1972.49     1869.50     61.59 o 
   3  10   7      347.82      339.85     38.33 o 
   4  10   7     1071.48     1094.98     57.76 o 
   5  10   7        0.36       13.48      9.78 o 
   6  10   7      199.55      201.10     23.73 o 
   7  10   7      671.99      682.17     72.94 o 
   8  10   7      712.11      772.16     86.22 o 
   9  10   7       24.59       45.34     19.71 o 
  10  10   7      104.30      112.13     33.10 o 
  11  10   7       42.35       56.23     21.88 o 
   1  11   7      175.79      159.68     19.14 o 
   2  11   7       13.49       35.82     12.07 o 
   3  11   7      146.47      121.48     19.14 o 
   4  11   7      121.40      139.31     20.85 o 
   5  11   7      354.01      342.44     37.76 o 
   6  11   7        2.23       20.25     15.20 o 
   7  11   7      313.57      352.11     50.06 o 
   8  11   7       39.91       56.55     19.02 o 
   9  11   7        9.41       42.95     17.74 o 
  10  11   7       19.95       41.85     27.11 o 
   1  12   7       30.82       28.17      6.83 o 
   2  12   7        5.96       22.09     14.03 o 
   3  12   7        8.52       15.43     10.92 o 
   4  12   7       69.02       53.31     18.43 o 
   5  12   7       37.08       12.70     13.25 o 
   6  12   7       42.55       31.27     18.66 o 
   7  12   7       16.48       37.25     22.95 o 
   8  12   7       19.60       11.78     22.17 o 
   9  12   7       44.74       37.48     20.28 o 
  10  12   7       19.51       41.11     28.61 o 
   1  13   7      275.53      332.27     54.29 o 
   2  13   7      268.51      257.08     39.72 o 
   3  13   7     1364.05     1312.19     97.18 o 
   4  13   7        8.32        9.88     14.62 o 
   5  13   7      182.48      184.08     35.57 o 
   6  13   7      131.90      108.78     22.78 o 
   7  13   7        0.41       32.46     13.92 o 
   8  13   7       14.04       28.51     25.01 o 
   9  13   7        2.76       33.63     14.71 o 
   1  14   7        4.48       68.75     48.40 o 
   2  14   7       21.16       40.03     15.69 o 
   3  14   7        1.23       25.74     17.83 o 
   4  14   7      674.40      688.10     57.11 o 
   5  14   7        2.18       12.14     12.02 o 
   6  14   7      112.23       66.25     20.07 o 
   7  14   7       13.79       10.64     25.13 o 
   8  14   7       32.00       46.21     18.47 o 
   1  15   7       44.97       42.49     32.67 o 
   2  15   7       18.06       58.63     32.67 o 
   3  15   7        0.04       40.41     16.66 o 
   4  15   7      172.76      119.98     30.32 o 
   5  15   7      171.49      175.07     28.07 o 
   6  15   7      140.63       89.73     30.01 o 
   7  15   7        7.83       16.72     18.00 o 
   1  16   7        5.92       29.82     29.31 o 
   2  16   7       16.13       37.90     16.58 o 
   3  16   7        0.37       14.83     21.22 o 
   4  16   7       25.96       14.32     35.46 o 
   5  16   7       99.02       77.36     21.60 o 
   6  16   7      109.79       75.39     27.65 o 
   1  17   7       15.47       42.04     21.71 o 
   2  17   7        0.67        8.78     23.80 o 
   3  17   7       49.13       33.30     17.69 o 
   4  17   7       33.19       83.09     29.60 o 
   1  18   7      116.44       70.24     24.49 o 
   0   0   8    40915.50    39605.27    344.29 o 
   1   0   8    11132.47    11757.05     86.96 o 
   2   0   8    84744.01    85155.52    501.08 o 
   3   0   8      693.26      584.02     37.15 o 
   4   0   8    18736.89    17024.28    179.15 o 
   5   0   8      240.52      282.54     49.03 o 
   6   0   8    73053.56    73037.26   1200.63 o 
   7   0   8     1661.74     1654.36     66.04 o 
   8   0   8    37288.68    38718.71    528.21 o 
   9   0   8       28.79       63.18     18.06 o 
  10   0   8    24742.70    20292.35    611.23 o 
  11   0   8     1468.52     1512.87     95.59 o 
  12   0   8    10552.91    10521.35    252.36 o 
  13   0   8      802.09      694.96    143.95 o 
   0   1   8     9215.98     9099.44     72.46 o 
   1   1   8    32198.17    32754.16    145.86 o 
   2   1   8     8253.59     8390.78     48.56 o 
   3   1   8    33636.77    34259.80    274.45 o 
   4   1   8     4384.19     4295.98     52.23 o 
   5   1   8     5194.11     5005.35     51.55 o 
   6   1   8     5175.87     5402.19    102.18 o 
   7   1   8     4423.95     4495.56    118.61 o 
   8   1   8     5179.93     4846.92    212.49 o 
   9   1   8     5976.04     5830.63    111.61 o 
  10   1   8     2458.03     2283.74     91.64 o 
  11   1   8     5333.53     5144.00    121.52 o 
  12   1   8     1400.79     1363.84     96.64 o 
  13   1   8     1081.18     1121.70     74.13 o 
   0   2   8    46532.05    45743.14    370.15 o 
   1   2   8      551.59      548.61     18.70 o 
   2   2   8    67932.10    67841.80    322.69 o 
   3   2   8     2659.05     2820.99     29.43 o 
   4   2   8    50878.21    50121.13    286.93 o 
   5   2   8     1913.03     1950.04     35.39 o 
   6   2   8    47926.68    45315.05   1828.48 o 
   7   2   8     1143.40     1144.57     75.48 o 
   8   2   8    29304.80    29437.26    304.46 o 
   9   2   8      895.40      903.48     55.89 o 
  10   2   8    22577.18    23226.05    341.28 o 
  11   2   8      716.70      734.96     66.91 o 
  12   2   8    11954.00    11921.07    169.42 o 
  13   2   8      289.53      312.50     48.91 o 
   0   3   8    30804.81    32787.18    205.38 o 
   1   3   8     1904.32     1636.40     18.19 o 
   2   3   8     1406.78     1456.27     17.61 o 
   3   3   8    18993.27    18736.10    110.27 o 
   4   3   8     8773.34     8743.24     68.97 o 
   5   3   8    22756.00    23205.59    184.69 o 
   6   3   8     4681.56     4592.53     70.08 o 
   7   3   8     8765.26     8703.38    117.05 o 
   8   3   8     5747.69     5809.52     91.52 o 
   9   3   8     8031.30     7796.08    128.68 o 
  10   3   8      592.05      626.99     48.11 o 
  11   3   8     2209.71     2257.55     66.62 o 
  12   3   8     1951.09     1831.15     71.28 o 
  13   3   8     1305.46     1475.43     98.43 o 
   0   4   8   118615.30   126659.66   4230.25 o 
   1   4   8      503.90      475.14     25.81 o 
   2   4   8    72447.38    74524.73    530.10 o 
   3   4   8     4534.70     4532.53     37.64 o 
   4   4   8    75798.00    76982.68    553.82 o 
   5   4   8     2521.48     2519.56     35.89 o 
   6   4   8    36428.85    36036.32    309.83 o 
   7   4   8      442.30      536.53     46.03 o 
   8   4   8    22922.21    23328.44    182.58 o 
   9   4   8     1410.08     1416.73     54.80 o 
  10   4   8    11355.47    11659.14    142.87 o 
  11   4   8       94.11       99.72     18.54 o 
  12   4   8     7249.15     7204.85    151.09 o 
  13   4   8       92.20      147.78     24.34 o 
   0   5   8     6157.65     6166.34    148.49 o 
   1   5   8     3970.74     3406.26     42.52 o 
   2   5   8     5293.69     5414.05     59.32 o 
   3   5   8     4201.29     4045.88     48.91 o 
   4   5   8    10721.23    10901.14    110.02 o 
   5   5   8    13035.17    13221.22    117.56 o 
   6   5   8     4389.14     4354.42     62.54 o 
   7   5   8     7197.26     7294.23    108.12 o 
   8   5   8     2236.73     2222.06     82.59 o 
   9   5   8     6539.94     6536.88     93.90 o 
  10   5   8     1323.25     1300.89     97.22 o 
  11   5   8     3167.86     3018.85     90.51 o 
  12   5   8      927.48     1020.70    101.95 o 
  13   5   8     3786.57     3711.32    109.64 o 
   0   6   8    88108.91    92519.55    941.63 o 
   1   6   8     1989.24     1987.94     36.17 o 
   2   6   8    59922.64    60686.24    319.18 o 
   3   6   8      278.21      299.73     29.63 o 
   4   6   8    61421.36    63985.27    459.65 o 
   5   6   8      742.07      732.15     42.67 o 
   6   6   8    33533.39    33995.11    332.05 o 
   7   6   8     2013.40     1854.80     62.69 o 
   8   6   8    17652.85    17924.48    246.88 o 
   9   6   8     1259.93     1448.38     87.57 o 
  10   6   8     7623.34     7717.47    147.23 o 
  11   6   8      425.00      467.82     46.34 o 
  12   6   8     7344.92     7471.12    180.35 o 
   0   7   8     6318.93     5944.63     48.76 o 
   1   7   8    28934.72    30607.96    281.59 o 
   2   7   8    11870.40    12014.37    118.32 o 
   3   7   8     3359.82     3429.84     45.36 o 
   4   7   8    10541.99    10682.97    167.74 o 
   5   7   8     3061.23     3001.91     53.82 o 
   6   7   8      527.26      524.73     43.08 o 
   7   7   8     6668.02     6914.97     77.13 o 
   8   7   8      538.62      589.91     46.24 o 
   9   7   8     3271.32     3373.56     75.72 o 
  10   7   8     1013.79     1001.85     91.57 o 
  11   7   8     2247.66     2099.97    313.80 o 
  12   7   8      524.01      605.32     85.35 o 
   0   8   8    50353.02    49842.72    461.18 o 
   1   8   8     2336.11     2267.17     34.06 o 
   2   8   8    49046.07    49412.04    411.26 o 
   3   8   8      410.21      422.93     51.03 o 
   4   8   8    27422.69    28367.74    386.47 o 
   5   8   8      892.78      785.53     55.43 o 
   6   8   8    18343.31    18801.27    124.03 o 
   7   8   8     1373.03     1235.72     53.72 o 
   8   8   8    15632.38    15949.23    239.57 o 
   9   8   8      606.10      558.54     48.27 o 
  10   8   8    12434.99    12419.44    246.66 o 
  11   8   8      494.08      564.39     71.35 o 
  12   8   8     7306.47     7226.60    191.85 o 
   0   9   8     3223.69     3076.87     70.05 o 
   1   9   8     8598.28     8712.62     77.80 o 
   2   9   8     3430.04     3211.18     82.95 o 
   3   9   8     7385.34     7024.11    163.50 o 
   4   9   8     2019.07     1906.43     73.98 o 
   5   9   8     7106.71     7337.34    100.33 o 
   6   9   8     1527.41     1434.41     35.10 o 
   7   9   8     7000.82     7101.13    120.74 o 
   8   9   8     2240.77     2001.05     81.01 o 
   9   9   8     1758.99     1910.50    194.43 o 
  10   9   8     1460.34     1474.23     91.94 o 
  11   9   8     2699.02     2824.56    104.34 o 
   0  10   8    20119.69    19868.27    234.87 o 
   1  10   8     1476.66     1307.36     46.83 o 
   2  10   8    30251.89    30142.26    643.18 o 
   3  10   8     2995.86     2816.07    114.69 o 
   4  10   8    18200.52    18647.80    331.27 o 
   5  10   8     1418.87     1472.39    128.47 o 
   6  10   8    15503.48    15940.63    222.43 o 
   7  10   8      192.02      221.96     33.85 o 
   8  10   8    12157.67    12388.58    266.00 o 
   9  10   8      122.92      148.99     21.44 o 
  10  10   8    11243.78    11431.81    362.85 o 
  11  10   8      275.81      278.04     42.58 o 
   0  11   8     1084.90      895.84     35.47 o 
   1  11   8     8849.26     9283.40    107.72 o 
   2  11   8     1845.59     1615.68     73.24 o 
   3  11   8     7116.62     7154.42    112.37 o 
   4  11   8      314.98      314.01     33.15 o 
   5  11   8     6220.90     6540.46    105.64 o 
   6  11   8     3649.95     3648.52     96.76 o 
   7  11   8     5645.76     5875.09    146.82 o 
   8  11   8     1395.70     1378.21     92.83 o 
   9  11   8     2120.76     2252.70    116.58 o 
  10  11   8     1041.50     1029.79    125.89 o 
   0  12   8     4423.42     4303.81     89.99 o 
   1  12   8      779.03      674.70     61.65 o 
   2  12   8     9354.27     9415.50    162.68 o 
   3  12   8     1373.48     1337.79     80.73 o 
   4  12   8    16493.07    17037.88    208.92 o 
   5  12   8      781.40      749.14     81.23 o 
   6  12   8    16146.77    17024.70    353.31 o 
   7  12   8      439.20      427.99     54.13 o 
   8  12   8     9937.55    10222.55    172.48 o 
   9  12   8      375.41      290.20     44.87 o 
  10  12   8     6935.90     6837.44    212.13 o 
   0  13   8      627.63      446.38    143.12 o 
   1  13   8     7442.06     7723.77    148.71 o 
   2  13   8      753.89      579.91     93.55 o 
   3  13   8     5709.31     5799.36    121.46 o 
   4  13   8     1273.70     1101.69     98.26 o 
   5  13   8     4405.77     4605.56    128.50 o 
   6  13   8     1335.12     1257.66    122.92 o 
   7  13   8     2296.23     2269.91     94.66 o 
   8  13   8      834.95      917.18    100.08 o 
   9  13   8     1490.66     1469.95     96.79 o 
   0  14   8    13278.27    13266.82    328.99 o 
   1  14   8     1076.09      996.09    151.24 o 
   2  14   8     8541.34     9199.35    181.78 o 
   3  14   8      399.79      343.55     62.55 o 
   4  14   8     9083.50     9539.06    186.85 o 
   5  14   8      577.58      469.16     65.31 o 
   6  14   8     6514.69     6538.13    164.10 o 
   7  14   8      352.17      349.09     52.84 o 
   8  14   8     8198.43     8333.53    219.28 o 
   0  15   8      897.20      772.66    121.82 o 
   1  15   8     2378.13     2592.79     93.87 o 
   2  15   8     1080.36      953.29    130.33 o 
   3  15   8     3417.43     3535.46    122.15 o 
   4  15   8      813.00      600.00    119.45 o 
   5  15   8     2861.79     2893.37    109.08 o 
   6  15   8      312.56      240.64     37.66 o 
   7  15   8     1178.49      931.07    122.19 o 
   0  16   8    10743.61    11806.73    319.99 o 
   1  16   8      342.47      270.31     52.65 o 
   2  16   8     8829.66     9221.20    258.72 o 
   3  16   8      207.68      224.32     32.94 o 
   4  16   8     7119.84     7812.55    215.63 o 
   5  16   8      369.84      279.21     78.16 o 
   6  16   8     3223.51     3476.48    130.00 o 
   0  17   8      546.05      442.52    145.41 o 
   1  17   8     1486.38     1381.41    164.31 o 
   2  17   8     1078.65      873.32    128.23 o 
   3  17   8     1355.52     1155.83    161.39 o 
   4  17   8      428.92      325.05     89.24 o 
   1   1   9      114.42      125.78     11.14 o 
   2   1   9       68.80       80.65      8.44 o 
   3   1   9     3489.00     3660.44     32.36 o 
   4   1   9      248.31      326.71     25.03 o 
   5   1   9      242.04      316.69     31.67 o 
   6   1   9       13.12       40.37     12.49 o 
   7   1   9     1577.09     1475.28     48.29 o 
   8   1   9      403.63      396.02     40.26 o 
   9   1   9       65.19       90.26     13.90 o 
  10   1   9       39.02       31.90      9.59 o 
  11   1   9      126.04      163.73     35.48 o 
  12   1   9       27.43       32.42     16.12 o 
  13   1   9      141.42      166.18     26.62 o 
   1   2   9       89.13      118.90      8.50 o 
   2   2   9      126.13      127.35     10.76 o 
   3   2   9      948.64      971.23     25.85 o 
   4   2   9     2035.45     2136.37     36.46 o 
   5   2   9      328.49      393.62     29.14 o 
   6   2   9      511.09      601.02     52.49 o 
   7   2   9        7.46       23.83     16.12 o 
   8   2   9      776.21      719.92     66.65 o 
   9   2   9      104.74      105.85     13.61 o 
  10   2   9        2.34       39.55     19.33 o 
  11   2   9      196.23      183.90     26.53 o 
  12   2   9      186.80      203.35     34.09 o 
  13   2   9       51.84       37.91     18.18 o 
   1   3   9     1076.09     1120.76     31.17 o 
   2   3   9       12.09       36.78      7.85 o 
   3   3   9      869.77      998.59     29.00 o 
   4   3   9     1548.78     1675.27     31.41 o 
   5   3   9       15.84       15.81      8.18 o 
   6   3   9      166.33      192.32     17.75 o 
   7   3   9     1155.91     1048.05     99.71 o 
   8   3   9      440.78      510.56     45.94 o 
   9   3   9      573.96      515.86     46.41 o 
  10   3   9       10.58       21.77     12.61 o 
  11   3   9      196.50      133.24     45.11 o 
  12   3   9        4.21       55.65     21.17 o 
  13   3   9      127.46      125.57     30.38 o 
   1   4   9      869.96      849.29     15.62 o 
   2   4   9     1555.92     1510.42     20.39 o 
   3   4   9      214.49      244.30     17.06 o 
   4   4   9      648.70      633.08     35.85 o 
   5   4   9      319.11      347.21     24.77 o 
   6   4   9       49.99       46.80      9.98 o 
   7   4   9       64.62       77.89     15.07 o 
   8   4   9       41.92       59.71     19.50 o 
   9   4   9      117.71      127.03     29.74 o 
  10   4   9       17.61       23.62     12.74 o 
  11   4   9      172.08      167.79     21.50 o 
  12   4   9      160.03      215.09     30.43 o 
  13   4   9        1.46       48.37     15.80 o 
   1   5   9      559.63      605.81     23.24 o 
   2   5   9     3003.30     3010.93     40.11 o 
   3   5   9      274.42      226.46     19.43 o 
   4   5   9      396.02      478.52     29.54 o 
   5   5   9      141.58       92.22     16.26 o 
   6   5   9        3.56       19.80      8.54 o 
   7   5   9      826.10      667.76     52.47 o 
   8   5   9      146.45      165.15     22.74 o 
   9   5   9       14.80       18.61      9.11 o 
  10   5   9      115.63      118.29     15.62 o 
  11   5   9      436.00      386.43     51.73 o 
  12   5   9        0.87       53.90     21.15 o 
   1   6   9       68.92       78.37      9.76 o 
   2   6   9       75.82       75.32     12.34 o 
   3   6   9     1255.92     1246.31     63.91 o 
   4   6   9      166.52      166.08     15.65 o 
   5   6   9      588.81      560.87     70.26 o 
   6   6   9       56.59       94.61     14.65 o 
   7   6   9      364.40      302.78     30.77 o 
   8   6   9      505.46      586.96     56.79 o 
   9   6   9        1.30       14.86      9.52 o 
  10   6   9       21.92       31.00     10.82 o 
  11   6   9       32.53       48.09     16.62 o 
  12   6   9      116.90       48.99     23.83 o 
   1   7   9     1028.32     1075.66     45.05 o 
   2   7   9      141.16      136.21     18.30 o 
   3   7   9      539.10      379.86     46.40 o 
   4   7   9      228.40      252.35     37.81 o 
   5   7   9     2456.07     2422.81     64.82 o 
   6   7   9      278.10      267.00     22.64 o 
   7   7   9      177.03      233.18     31.06 o 
   8   7   9       30.21       19.99     10.79 o 
   9   7   9       51.89       94.57     12.32 o 
  10   7   9       23.76       49.22     17.87 o 
  11   7   9       68.71       64.53     22.42 o 
  12   7   9       51.66       55.39     23.64 o 
   1   8   9      169.32      193.05     32.34 o 
   2   8   9      816.25      857.92     45.69 o 
   3   8   9       68.57       57.02     14.33 o 
   4   8   9       98.48       56.22     19.60 o 
   5   8   9       96.15       97.15     16.69 o 
   6   8   9     1136.04      960.19     41.91 o 
   7   8   9       39.37       34.73      8.35 o 
   8   8   9      136.16      108.92     28.07 o 
   9   8   9       56.34       56.34     21.04 o 
  10   8   9        8.73       21.97     20.86 o 
  11   8   9        7.05       73.16     26.45 o 
   1   9   9      116.89       97.26     15.97 o 
   2   9   9      199.32      191.02     26.91 o 
   3   9   9     1775.07     1704.23    108.30 o 
   4   9   9        7.25       26.00     17.53 o 
   5   9   9     1702.59     1723.34     68.01 o 
   6   9   9       13.02       18.20     33.17 o 
   7   9   9     1242.29     1225.78    125.90 o 
   8   9   9        2.68       28.93     14.97 o 
   9   9   9        0.09       37.49     19.36 o 
  10   9   9        5.76        8.32     23.65 o 
  11   9   9       66.38       58.97     18.37 o 
   1  10   9       99.15       69.16     13.93 o 
   2  10   9      101.18      103.62     19.20 o 
   3  10   9      574.92      596.36     62.05 o 
   4  10   9      104.49      156.92     49.02 o 
   5  10   9      227.53      210.92     25.64 o 
   6  10   9        0.13       34.39     20.61 o 
   7  10   9       24.61       35.43     17.61 o 
   8  10   9        4.02       41.44     15.93 o 
   9  10   9        5.10       37.26     17.69 o 
  10  10   9      215.19      156.64     29.08 o 
  11  10   9        0.64       32.21     19.32 o 
   1  11   9     1567.99     1430.03     36.14 o 
   2  11   9      571.71      555.76     61.08 o 
   3  11   9     1075.28     1054.83     81.31 o 
   4  11   9      329.65      335.30     44.84 o 
   5  11   9      377.79      320.72     34.01 o 
   6  11   9       58.14       69.22     17.21 o 
   7  11   9        2.69       49.29     15.64 o 
   8  11   9       55.64       47.05     16.92 o 
   9  11   9      138.68      128.45     23.08 o 
  10  11   9       10.65       46.98     22.48 o 
   1  12   9       16.20        5.92     10.77 o 
   2  12   9        5.41        5.85     15.26 o 
   3  12   9       36.70       35.76     27.06 o 
   4  12   9       27.47        9.85     16.32 o 
   5  12   9       21.61       40.87     16.38 o 
   6  12   9       13.60       19.77     23.53 o 
   7  12   9       13.81       19.67     22.39 o 
   8  12   9        2.39       11.94     19.60 o 
   9  12   9        0.26       32.32     18.49 o 
   1  13   9       22.38       65.69     29.60 o 
   2  13   9      163.51      165.44     32.16 o 
   3  13   9      252.81      192.03     32.51 o 
   4  13   9        0.07       11.98     15.14 o 
   5  13   9      108.24       49.32     15.61 o 
   6  13   9       16.24       22.32     18.34 o 
   7  13   9        7.74       18.77     17.32 o 
   8  13   9        0.83       -4.09     23.42 o 
   9  13   9      131.01      121.62     27.42 o 
   1  14   9      310.49      311.66     66.62 o 
   2  14   9        3.51      -25.70     32.90 o 
   3  14   9      196.13      161.05     34.07 o 
   4  14   9       14.60      -13.23     26.96 o 
   5  14   9       53.60       33.54     13.65 o 
   6  14   9        5.92        8.29     12.11 o 
   7  14   9        9.81       31.42     26.71 o 
   8  14   9        0.32       21.44     21.95 o 
   1  15   9       76.89       55.46     20.15 o 
   2  15   9       70.69       66.05     25.42 o 
   3  15   9      318.13      305.66     64.20 o 
   4  15   9       42.26       24.26     30.74 o 
   5  15   9      714.89      557.88     77.37 o 
   6  15   9        9.70        7.13     19.46 o 
   7  15   9      133.11       79.47     25.73 o 
   1  16   9        4.30       24.91     30.81 o 
   2  16   9      251.62      218.06     53.08 o 
   3  16   9        2.00       36.30     32.91 o 
   4  16   9       20.55       33.08     25.88 o 
   5  16   9      114.61       89.68     30.26 o 
   1  17   9        2.67       20.79     15.58 o 
   2  17   9       19.78       13.34     28.20 o 
   3  17   9        4.64       35.67     20.13 o 
   0   0  10     6843.02     6782.44     90.29 o 
   1   0  10     8500.98     7843.53     97.85 o 
   2   0  10    28918.00    28499.70    228.56 o 
   3   0  10     4577.25     4149.44     54.68 o 
   4   0  10    19883.07    20166.35    318.24 o 
   5   0  10     3185.10     2991.12    104.87 o 
   6   0  10     6497.64     6394.56    149.98 o 
   7   0  10     4917.67     4627.33    171.65 o 
   8   0  10     3049.11     3303.74    176.05 o 
   9   0  10     2878.06     2668.38    182.61 o 
  10   0  10     5637.87     5685.83    125.89 o 
  11   0  10     2635.38     2408.23    104.66 o 
  12   0  10     3067.50     3152.35    155.04 o 
  13   0  10     1060.41      962.53    153.89 o 
   0   1  10     1993.15     1928.58     55.24 o 
   1   1  10    57953.75    56624.01    274.38 o 
   2   1  10     2724.71     2633.85     34.29 o 
   3   1  10    63992.27    64051.52    463.87 o 
   4   1  10     6112.09     6300.37     53.74 o 
   5   1  10    34644.25    34287.88    355.88 o 
   6   1  10     1230.04     1163.58     45.46 o 
   7   1  10    25919.98    26000.01    286.67 o 
   8   1  10     1282.43     1217.32     59.21 o 
   9   1  10    17167.40    17370.65    187.69 o 
  10   1  10      300.95      350.51     35.61 o 
  11   1  10    12093.27    11642.51    214.47 o 
  12   1  10      218.84      251.77     25.53 o 
  13   1  10     5219.82     4890.09    123.02 o 
   0   2  10     5823.83     5556.38     65.93 o 
   1   2  10    11859.49    11258.18     80.50 o 
   2   2  10    21920.41    21524.62    127.70 o 
   3   2  10     3462.36     2992.89     38.63 o 
   4   2  10    13988.57    13985.51    118.04 o 
   5   2  10     4107.01     3923.49     53.96 o 
   6   2  10     7829.58     7721.31    103.04 o 
   7   2  10     5576.93     5412.92     81.33 o 
   8   2  10     4872.37     4907.72     72.00 o 
   9   2  10     1911.68     1737.87     67.55 o 
  10   2  10     6186.08     6047.50    111.03 o 
  11   2  10     1151.22     1090.99     59.60 o 
  12   2  10     1679.77     1549.01     97.45 o 
  13   2  10     1260.78     1138.78    110.26 o 
   0   3  10     4081.65     4000.57     48.59 o 
   1   3  10    65767.95    66893.11    387.73 o 
   2   3  10     1197.47     1219.36     22.48 o 
   3   3  10    35841.30    35063.95    198.33 o 
   4   3  10     2875.23     3012.32     41.32 o 
   5   3  10    37776.83    38129.89    366.49 o 
   6   3  10      369.61      407.98     33.29 o 
   7   3  10    31108.13    31836.43    390.52 o 
   8   3  10     1500.30     1473.71     48.38 o 
   9   3  10    14886.54    15339.63    168.75 o 
  10   3  10      497.11      495.19     43.34 o 
  11   3  10    11031.32    11555.54    168.94 o 
  12   3  10      485.27      408.56     50.67 o 
   0   4  10    16967.09    16692.54    121.82 o 
   1   4  10     6098.11     5739.34     40.01 o 
   2   4  10    10489.52    10506.66     61.83 o 
   3   4  10     8043.95     7517.49     78.15 o 
   4   4  10    17765.36    18266.12    158.97 o 
   5   4  10     8467.68     8196.06     68.76 o 
   6   4  10     4953.35     4849.41     64.91 o 
   7   4  10     3862.39     3697.44     70.21 o 
   8   4  10     7406.83     7626.67    112.56 o 
   9   4  10     2077.42     2061.86     73.14 o 
  10   4  10     3517.28     3535.98     86.53 o 
  11   4  10     1068.84      980.93     80.53 o 
  12   4  10     1584.88     1565.76     75.63 o 
   0   5  10     4786.36     4993.62    120.10 o 
   1   5  10    42914.59    42925.72    241.13 o 
   2   5  10      583.33      626.16     44.13 o 
   3   5  10    30763.80    30812.63    232.50 o 
   4   5  10     1018.32      996.54     29.34 o 
   5   5  10    37714.44    39200.60    397.53 o 
   6   5  10      102.61      126.75     12.64 o 
   7   5  10    24926.85    25262.22    289.94 o 
   8   5  10      937.54      902.67     60.30 o 
   9   5  10    18424.39    18776.24    292.25 o 
  10   5  10      252.24      246.68     25.33 o 
  11   5  10     8428.54     8385.48    181.51 o 
  12   5  10      296.50      286.65     57.24 o 
   0   6  10    26110.64    27477.80    267.69 o 
   1   6  10     4535.87     4104.23     95.00 o 
   2   6  10     3310.89     3340.93     61.87 o 
   3   6  10     9105.47     8437.17    153.08 o 
   4   6  10     6906.25     6981.85     68.89 o 
   5   6  10     4771.57     4768.78     60.65 o 
   6   6  10     6513.66     6467.14     79.08 o 
   7   6  10     2049.25     1787.40     98.60 o 
   8   6  10     9879.22    10136.92    123.37 o 
   9   6  10     3945.27     3828.74     83.77 o 
  10   6  10     2392.17     2371.63    127.87 o 
  11   6  10     2816.20     2656.13    139.46 o 
  12   6  10     3198.59     3450.23    106.37 o 
   0   7  10     1028.25     1044.99     29.40 o 
   1   7  10    34293.79    34952.98    240.02 o 
   2   7  10      758.26      879.19     48.47 o 
   3   7  10    44581.69    45749.98    384.82 o 
   4   7  10     1077.12     1111.61     70.64 o 
   5   7  10    30085.71    30672.56    306.27 o 
   6   7  10      634.25      602.22     75.10 o 
   7   7  10    15202.38    15431.63    209.20 o 
   8   7  10      309.93      351.09     42.35 o 
   9   7  10    11917.00    12137.82    266.98 o 
  10   7  10      140.49      158.94     22.95 o 
  11   7  10     6928.73     7200.06    169.49 o 
  12   7  10      233.16      246.85     64.62 o 
   0   8  10     9792.53    10506.75    111.95 o 
   1   8  10     3501.95     3475.67     74.84 o 
   2   8  10     6344.71     6323.36    136.23 o 
   3   8  10     5596.93     5582.15     98.09 o 
   4   8  10     2146.28     2143.52     66.09 o 
   5   8  10     4396.89     4316.65    130.76 o 
   6   8  10    12503.30    13070.39    176.67 o 
   7   8  10     3062.77     3005.94     84.16 o 
   8   8  10     4555.94     4668.83    122.40 o 
   9   8  10     2366.64     2197.13     94.82 o 
  10   8  10     2061.08     2305.60    259.47 o 
  11   8  10     1809.64     1669.55    195.17 o 
   0   9  10     1305.17     1533.73    227.48 o 
   1   9  10    27610.29    27555.04    414.99 o 
   2   9  10      741.34      789.17     91.07 o 
   3   9  10    23435.83    23131.56    421.86 o 
   4   9  10       28.40       45.69     30.98 o 
   5   9  10    15607.93    15530.10    256.79 o 
   6   9  10      648.37      681.82     69.97 o 
   7   9  10    17700.21    18375.02    332.00 o 
   8   9  10      425.64      475.64     64.17 o 
   9   9  10     9174.73     9376.25    169.86 o 
  10   9  10      375.98      357.13     42.47 o 
  11   9  10     6849.06     7058.78    179.48 o 
   0  10  10     6251.40     5810.07    169.29 o 
   1  10  10     5014.40     5044.41    194.02 o 
   2  10  10     8369.89     8645.88    131.22 o 
   3  10  10     3851.83     3655.80     80.62 o 
   4  10  10     5290.70     5345.77    100.82 o 
   5  10  10     3626.38     3637.49     73.21 o 
   6  10  10     6504.55     6679.14    143.45 o 
   7  10  10     2730.30     2596.92     92.18 o 
   8  10  10     1768.37     1917.73     91.93 o 
   9  10  10      773.00      807.58     97.12 o 
  10  10  10     1141.56     1235.88    130.29 o 
   0  11  10       30.71       96.94     39.61 o 
   1  11  10    19382.63    19887.28    293.79 o 
   2  11  10      164.51      254.98     31.78 o 
   3  11  10    15942.19    15946.70    227.76 o 
   4  11  10      442.46      521.20     60.81 o 
   5  11  10    13760.78    14146.44    260.64 o 
   6  11  10     1453.56     1437.81    104.94 o 
   7  11  10    10985.79    11154.52    334.93 o 
   8  11  10      240.80      247.84     38.64 o 
   9  11  10     6864.52     7274.39    296.98 o 
  10  11  10      207.31      193.53     32.50 o 
   0  12  10     5288.45     5337.24    165.43 o 
   1  12  10     6036.46     6134.14    143.98 o 
   2  12  10     5072.44     5077.07    126.36 o 
   3  12  10     2369.01     2469.24     98.68 o 
   4  12  10     3913.17     4085.15     84.57 o 
   5  12  10      954.13      945.31     99.00 o 
   6  12  10     1968.13     2058.46    100.02 o 
   7  12  10      932.37      934.98     90.84 o 
   8  12  10     1875.80     1815.57    109.57 o 
   9  12  10     1121.09     1052.00    139.14 o 
   0  13  10      335.55      347.58     75.06 o 
   1  13  10    12562.12    13199.98    281.95 o 
   2  13  10      290.99      378.86     54.57 o 
   3  13  10    13194.21    13095.83    631.68 o 
   4  13  10      335.82      349.97     55.93 o 
   5  13  10     9776.20    10018.55    301.80 o 
   6  13  10      413.75      377.79     57.28 o 
   7  13  10     5087.54     5273.34    154.48 o 
   8  13  10       79.95       59.54     15.33 o 
   0  14  10     2738.40     2841.70    116.53 o 
   1  14  10     1414.37     1508.67    175.36 o 
   2  14  10     3407.88     3274.89    110.26 o 
   3  14  10     2280.37     2217.91    184.93 o 
   4  14  10     3308.39     3586.56    183.87 o 
   5  14  10     2032.32     1962.35     96.42 o 
   6  14  10     1764.68     1858.77    103.98 o 
   7  14  10      821.52      698.58     93.87 o 
   0  15  10      511.86      459.10     96.65 o 
   1  15  10     7775.06     7832.70    168.92 o 
   2  15  10      359.94      449.01    102.00 o 
   3  15  10     8393.86     8643.35    244.97 o 
   4  15  10       16.23       77.13     41.20 o 
   5  15  10     5353.54     5427.17    158.07 o 
   6  15  10       30.95       18.73     37.03 o 
   0  16  10     1966.92     2155.97    125.39 o 
   1  16  10     1195.76      924.83    173.50 o 
   2  16  10     1471.91     1382.86     87.76 o 
   3  16  10      995.91      658.19    145.64 o 
   4  16  10     1922.06     2000.52    243.92 o 
   5  16  10     1000.15      844.49    146.38 o 
   0  17  10       15.73       49.47     43.75 o 
   1  17  10     4108.35     4049.77    140.08 o 
   2  17  10      181.55      150.70    100.37 o 
   1   1  11      175.38      207.72     22.04 o 
   2   1  11       31.68       33.85      8.85 o 
   3   1  11      207.39      229.57     22.69 o 
   4   1  11      136.19      153.92     16.71 o 
   5   1  11        1.92       28.67     10.86 o 
   6   1  11        1.03       17.40     14.12 o 
   7   1  11      249.46      264.26     28.97 o 
   8   1  11      246.36      242.00     22.04 o 
   9   1  11      282.66      254.70     30.68 o 
  10   1  11        0.44       13.68     13.46 o 
  11   1  11        0.06       47.57     13.84 o 
  12   1  11       19.17       18.59     17.60 o 
   1   2  11        2.41        9.29      6.67 o 
   2   2  11      828.28      721.95     33.87 o 
   3   2  11       44.50       70.36      8.41 o 
   4   2  11       22.33       41.76      7.03 o 
   5   2  11       18.35       26.63     11.98 o 
   6   2  11       18.57       20.79     14.54 o 
   7   2  11        9.66       30.37     11.01 o 
   8   2  11       87.88       75.92     21.22 o 
   9   2  11       17.27       26.52     18.39 o 
  10   2  11       25.95       33.48     12.04 o 
  11   2  11       81.88       75.76     18.17 o 
  12   2  11        0.01       50.62     18.67 o 
   1   3  11      639.07      609.86     41.35 o 
   2   3  11        0.05       19.11      9.83 o 
   3   3  11        9.09       -0.08      9.61 o 
   4   3  11       12.80       23.58     11.31 o 
   5   3  11      414.03      406.66     42.15 o 
   6   3  11       50.14       45.93     14.47 o 
   7   3  11      349.56      296.59     30.92 o 
   8   3  11      752.79      694.32     56.77 o 
   9   3  11       25.28       42.64     13.29 o 
  10   3  11      148.85      128.96     20.22 o 
  11   3  11        1.26       27.60     15.34 o 
  12   3  11       21.16       72.40     16.41 o 
   1   4  11      461.35      520.27     30.18 o 
   2   4  11     1792.04     1803.66     30.75 o 
   3   4  11      712.44      672.37     36.75 o 
   4   4  11       32.17       46.20      8.56 o 
   5   4  11      522.14      560.09     38.01 o 
   6   4  11       53.64       64.46     10.38 o 
   7   4  11        5.38       -3.40     11.54 o 
   8   4  11      786.72      704.47     67.40 o 
   9   4  11       34.85       36.57     16.38 o 
  10   4  11        2.12       21.07     14.66 o 
  11   4  11      109.75      104.63     20.68 o 
  12   4  11       16.12       55.95     16.23 o 
   1   5  11        2.41       -0.14      4.57 o 
   2   5  11     2462.27     2370.82     21.63 o 
   3   5  11     1408.32     1279.38     51.48 o 
   4   5  11        0.79       12.29      7.38 o 
   5   5  11     1212.47     1144.39     57.65 o 
   6   5  11      231.70      219.70     22.45 o 
   7   5  11      105.26       94.28     13.43 o 
   8   5  11      107.85      105.79     16.20 o 
   9   5  11      277.61      289.44     41.51 o 
  10   5  11       41.88       21.57      9.77 o 
  11   5  11       18.12       47.75     24.30 o 
  12   5  11       21.04       54.32     24.80 o 
   1   6  11      102.69       80.83      8.84 o 
   2   6  11      520.06      535.83     48.04 o 
   3   6  11      428.86      436.47     40.45 o 
   4   6  11      909.13      820.15     63.56 o 
   5   6  11      324.96      285.13     20.87 o 
   6   6  11      253.30      275.32     32.93 o 
   7   6  11      343.71      379.85     46.31 o 
   8   6  11       14.54       26.61     13.15 o 
   9   6  11        0.03       33.43      9.84 o 
  10   6  11        1.70        8.12     20.95 o 
  11   6  11       18.95       45.13     20.30 o 
  12   6  11        3.92       28.39     20.52 o 
   1   7  11      172.17      180.39     17.43 o 
   2   7  11      165.38      181.34     16.66 o 
   3   7  11      447.95      458.88     64.91 o 
   4   7  11      121.48      155.51     19.30 o 
   5   7  11      129.55      109.31     23.88 o 
   6   7  11       34.58       70.34     21.33 o 
   7   7  11      594.50      666.48     66.83 o 
   8   7  11       13.32       41.40     17.28 o 
   9   7  11        5.86       -4.85     23.15 o 
  10   7  11       80.92       61.71     23.72 o 
  11   7  11       19.12       39.95     22.70 o 
   1   8  11        7.61        1.65      9.68 o 
   2   8  11      220.24      211.49     21.63 o 
   3   8  11     1014.92      957.03    130.49 o 
   4   8  11      610.75      629.02     78.13 o 
   5   8  11      547.63      544.84     67.38 o 
   6   8  11      902.51      909.78     87.58 o 
   7   8  11      861.27      811.46     76.54 o 
   8   8  11        9.25       22.96     13.66 o 
   9   8  11       92.15       71.63     20.04 o 
  10   8  11        6.14       34.36     17.84 o 
  11   8  11       24.27       38.61     27.43 o 
   1   9  11      197.29      173.23     24.78 o 
   2   9  11      296.05      278.60     35.23 o 
   3   9  11     1313.96     1269.12    140.96 o 
   4   9  11        0.22       -4.08     15.71 o 
   5   9  11     1460.59     1591.73    125.11 o 
   6   9  11       53.47       29.00     16.81 o 
   7   9  11      174.35      187.01     27.23 o 
   8   9  11        0.28       50.04     18.37 o 
   9   9  11        8.75       29.21     20.94 o 
  10   9  11       33.33       45.91     22.42 o 
   1  10  11      217.95      187.97     42.90 o 
   2  10  11      514.82      483.72     51.94 o 
   3  10  11      925.46      850.46     79.84 o 
   4  10  11        0.11        8.29     14.19 o 
   5  10  11        0.04        1.61     18.55 o 
   6  10  11       10.77        9.83     15.45 o 
   7  10  11        8.80        7.12     16.83 o 
   8  10  11        0.92       39.34     22.04 o 
   9  10  11        0.62        7.16     22.06 o 
  10  10  11       24.65        6.44     22.20 o 
   1  11  11        1.54       -7.16     31.59 o 
   2  11  11       22.33       27.98     12.90 o 
   3  11  11      260.13      273.67     39.36 o 
   4  11  11      153.74      137.84     23.26 o 
   5  11  11       39.18       36.15     19.59 o 
   6  11  11        9.16       24.24     22.08 o 
   7  11  11      168.39       95.51     34.12 o 
   8  11  11      119.68       81.77     36.80 o 
   9  11  11        4.10       44.78     18.89 o 
   1  12  11      119.42      105.56     28.88 o 
   2  12  11      104.67       83.87     24.29 o 
   3  12  11       45.43       57.91     14.91 o 
   4  12  11       19.44       18.62     12.64 o 
   5  12  11        8.04       28.79     12.84 o 
   6  12  11       80.23       92.13     17.86 o 
   7  12  11        8.32        3.66     15.47 o 
   8  12  11        2.98       23.12     20.67 o 
   9  12  11       31.26       41.73     19.71 o 
   1  13  11        0.87       31.57     42.39 o 
   2  13  11      203.55      177.11     46.11 o 
   3  13  11       91.74       35.05     19.07 o 
   4  13  11        1.50       18.63     19.76 o 
   5  13  11       80.08       43.14     14.81 o 
   6  13  11       63.85       47.13     16.70 o 
   7  13  11        1.30       40.44     21.67 o 
   8  13  11       18.24       23.21     22.39 o 
   1  14  11      100.03       90.73     33.17 o 
   2  14  11       12.83       -0.98     25.83 o 
   3  14  11      180.70      111.90     30.49 o 
   4  14  11       36.35       36.32     39.86 o 
   5  14  11        0.03       11.50     40.68 o 
   6  14  11       17.55       32.97     23.96 o 
   7  14  11       22.74       59.94     25.64 o 
   1  15  11        3.96       19.72     31.27 o 
   2  15  11        5.79       27.26     35.20 o 
   3  15  11      133.56      106.16     44.42 o 
   4  15  11        7.30        8.95     24.59 o 
   5  15  11       55.90       69.63     27.73 o 
   6  15  11       28.40       14.20     39.46 o 
   1  16  11        3.36        9.76     22.72 o 
   2  16  11        5.70       37.32     26.63 o 
   3  16  11        0.33       25.28     30.92 o 
   4  16  11        0.19       28.69     24.88 o 
   0   0  12    10430.31     9739.40    160.56 o 
   1   0  12     4462.27     4010.86    110.13 o 
   2   0  12    16895.46    16591.19    392.75 o 
   3   0  12    15832.72    15979.33    224.69 o 
   4   0  12    10731.59    10526.43    146.58 o 
   5   0  12     7714.44     7586.20    163.70 o 
   6   0  12     7070.00     6699.21    153.08 o 
   7   0  12     4905.02     4871.77     98.04 o 
   8   0  12     2805.30     2970.23    118.53 o 
   9   0  12     4440.73     4530.46    148.05 o 
  10   0  12     1697.30     1738.79     98.58 o 
  11   0  12     2379.62     2491.16    120.75 o 
  12   0  12      949.45      843.45    152.49 o 
   0   1  12    34734.40    33911.38    279.19 o 
   1   1  12     2266.21     2049.87     46.40 o 
   2   1  12    61396.16    63358.56    519.52 o 
   3   1  12     4962.59     4826.24    390.00 o 
   4   1  12    34275.38    33196.67    393.94 o 
   5   1  12     3737.69     3762.39     65.27 o 
   6   1  12    26517.99    26385.42    271.59 o 
   7   1  12     2087.31     1976.71     67.60 o 
   8   1  12    11411.52    11227.59    131.71 o 
   9   1  12     1619.68     1525.01    115.97 o 
  10   1  12    10020.57    10079.07    199.65 o 
  11   1  12      733.96      639.24     73.47 o 
  12   1  12     3771.16     3651.35     91.56 o 
   0   2  12     8380.50     7855.78     79.05 o 
   1   2  12     5933.77     5617.37     44.31 o 
   2   2  12    11305.77    10953.92    100.37 o 
   3   2  12    18990.98    19476.93    162.55 o 
   4   2  12    10448.61    10175.65     88.04 o 
   5   2  12     6499.38     6162.62     90.11 o 
   6   2  12     4852.09     4775.75     83.59 o 
   7   2  12     1148.06     1225.68     77.24 o 
   8   2  12     3446.73     3222.24     60.06 o 
   9   2  12     4331.59     4057.81     94.50 o 
  10   2  12     2864.35     2902.82    112.18 o 
  11   2  12     2870.34     2848.66     93.45 o 
  12   2  12     1964.66     1922.75     81.32 o 
   0   3  12    43086.27    42225.72    404.52 o 
   1   3  12     8520.26     8825.90     77.88 o 
   2   3  12    33762.54    33125.25    251.65 o 
   3   3  12     3917.60     4044.26     40.77 o 
   4   3  12    29029.53    28618.02    194.07 o 
   5   3  12     1813.10     1773.56     50.08 o 
   6   3  12    22411.09    23153.02    237.87 o 
   7   3  12     1590.47     1628.58     43.05 o 
   8   3  12    16869.10    17147.16    181.73 o 
   9   3  12     1576.07     1480.10     72.83 o 
  10   3  12    11884.88    12143.57    205.86 o 
  11   3  12      466.48      425.32     56.02 o 
  12   3  12     6550.64     6467.07    130.48 o 
   0   4  12    10652.88     9807.53    115.78 o 
   1   4  12    14710.23    15023.82    118.96 o 
   2   4  12     5718.92     5258.51     64.55 o 
   3   4  12     9024.20     9212.08     75.18 o 
   4   4  12     5350.43     5100.74     69.57 o 
   5   4  12     4478.24     4398.91     59.34 o 
   6   4  12     4376.53     4378.20     58.82 o 
   7   4  12     2903.34     2887.62     61.19 o 
   8   4  12     5024.09     4760.30     77.91 o 
   9   4  12     4866.15     4828.24    128.38 o 
  10   4  12     3385.01     3242.76     94.64 o 
  11   4  12     1852.04     1657.55    182.90 o 
  12   4  12     2473.67     2371.74     88.22 o 
   0   5  12    31604.27    30366.32    300.39 o 
   1   5  12     4028.36     3876.80     96.23 o 
   2   5  12    25631.85    25041.39    157.23 o 
   3   5  12     4378.49     4396.05     43.48 o 
   4   5  12    18055.93    18272.50    177.10 o 
   5   5  12     2839.97     2607.55     92.57 o 
   6   5  12    23561.10    23600.28    837.85 o 
   7   5  12     1032.36     1031.00     59.89 o 
   8   5  12    12940.17    12986.11    329.75 o 
   9   5  12     1263.62     1198.53     93.40 o 
  10   5  12    10988.19    11110.74    179.35 o 
  11   5  12     1134.94     1134.47    163.70 o 
   0   6  12     8347.37     7909.81     77.34 o 
   1   6  12     7480.08     7650.74     69.96 o 
   2   6  12     3782.79     3567.19     99.86 o 
   3   6  12     2079.51     2174.49     70.37 o 
   4   6  12     3227.84     2991.62     47.48 o 
   5   6  12     7477.39     7483.51     74.94 o 
   6   6  12     7386.99     7316.12    109.57 o 
   7   6  12    10924.41    11431.44    130.60 o 
   8   6  12     6279.92     6322.95     95.48 o 
   9   6  12     2234.40     2316.93     96.27 o 
  10   6  12     2008.85     1933.36     79.51 o 
  11   6  12     1299.14     1297.18    100.13 o 
   0   7  12    26316.56    26791.71    311.74 o 
   1   7  12     1507.48     1432.22     48.23 o 
   2   7  12    21742.94    22297.88    535.75 o 
   3   7  12     2197.99     2185.90     69.65 o 
   4   7  12    16811.82    16685.58    180.73 o 
   5   7  12     3115.83     2990.64     90.33 o 
   6   7  12    20891.88    21046.02    199.58 o 
   7   7  12     1703.94     1662.08     43.80 o 
   8   7  12    14946.06    14920.85    328.57 o 
   9   7  12      790.05      818.36    119.39 o 
  10   7  12     6926.38     6829.90    190.91 o 
  11   7  12      963.70      922.46    119.01 o 
   0   8  12     5168.65     4894.73     59.77 o 
   1   8  12     5475.16     5469.20    110.18 o 
   2   8  12     4928.05     4761.93    122.62 o 
   3   8  12     1385.12     1336.50     86.89 o 
   4   8  12     6812.82     6551.74     94.71 o 
   5   8  12     6375.65     6587.90    122.30 o 
   6   8  12     4746.55     4653.83     86.78 o 
   7   8  12     8153.87     8815.11    146.80 o 
   8   8  12     3159.71     3142.47    119.09 o 
   9   8  12     1190.19     1419.30    155.54 o 
  10   8  12     1456.67     1371.05    114.64 o 
  11   8  12     1022.77      917.32    123.53 o 
   0   9  12    13883.03    14046.48    264.80 o 
   1   9  12     1557.61     1410.76    156.54 o 
   2   9  12    17549.72    18701.39    175.11 o 
   3   9  12      282.14      293.28     27.92 o 
   4   9  12    20219.69    20761.53    312.34 o 
   5   9  12     1434.04     1479.63    143.58 o 
   6   9  12    13293.19    13677.62    184.41 o 
   7   9  12     2704.33     2685.87     83.83 o 
   8   9  12     9244.97     9387.83    383.61 o 
   9   9  12      661.99      719.68     82.75 o 
  10   9  12     5688.65     5836.61    195.28 o 
   0  10  12     5442.41     5083.60    179.29 o 
   1  10  12     7282.09     7634.13    150.69 o 
   2  10  12     7451.28     7294.78    134.09 o 
   3  10  12     3396.95     3331.38     83.56 o 
   4  10  12     5432.48     5229.96    116.35 o 
   5  10  12     2445.11     2539.20     80.11 o 
   6  10  12     2459.26     2433.86     83.08 o 
   7  10  12     2025.43     2007.13     82.21 o 
   8  10  12     1209.73     1167.19    116.99 o 
   9  10  12      929.12      920.14    107.30 o 
  10  10  12     1683.03     1702.90    108.65 o 
   0  11  12    17009.35    17998.26    389.47 o 
   1  11  12     1498.35     1651.02    156.33 o 
   2  11  12    17222.46    17359.16    317.55 o 
   3  11  12      761.86      699.79     67.76 o 
   4  11  12    11805.16    12392.69    176.70 o 
   5  11  12      433.57      431.53     47.66 o 
   6  11  12     8370.52     8776.17    182.32 o 
   7  11  12      575.16      651.60     62.15 o 
   8  11  12     5711.00     5648.06    143.19 o 
   9  11  12      305.86      369.51     57.88 o 
   0  12  12     6016.93     5402.30    238.77 o 
   1  12  12     2809.28     3100.95     86.71 o 
   2  12  12     5221.69     5018.00    129.63 o 
   3  12  12     3428.83     3515.92     92.36 o 
   4  12  12     2842.16     2836.51     85.27 o 
   5  12  12     1493.03     1542.53    136.45 o 
   6  12  12     2141.20     2039.08    118.96 o 
   7  12  12      656.03      685.12     91.25 o 
   8  12  12     1198.58     1110.23    119.94 o 
   0  13  12    16084.99    17072.62    604.08 o 
   1  13  12      591.06      501.38     59.16 o 
   2  13  12    11843.03    12299.61    322.80 o 
   3  13  12      884.03      958.43    139.95 o 
   4  13  12    10202.52    10740.27    211.87 o 
   5  13  12      317.94      259.79     63.58 o 
   6  13  12     4008.19     4020.66    139.36 o 
   7  13  12      190.59      200.56     31.85 o 
   0  14  12     2604.62     2327.83    121.96 o 
   1  14  12     1389.42     1573.29    143.27 o 
   2  14  12     2758.14     2602.77    211.90 o 
   3  14  12     1631.84     1797.52    160.49 o 
   4  14  12     2595.46     2411.79    256.97 o 
   5  14  12     1320.69     1293.51     99.27 o 
   6  14  12     1306.14     1002.03    134.95 o 
   0  15  12     4905.52     4779.20    219.61 o 
   1  15  12      441.89      378.53    100.59 o 
   2  15  12     5722.75     5947.40    188.38 o 
   3  15  12      522.11      468.25     75.68 o 
   4  15  12     7672.33     8543.32    226.22 o 
   5  15  12      478.41      378.15     84.33 o 
   0  16  12      626.81      569.20    190.73 o 
   1  16  12      831.80      611.65    163.57 o 
   2  16  12     1079.83      714.22    182.07 o 
   3  16  12     1585.75     1609.70    235.91 o 
   1   1  13      234.30      227.60     19.99 o 
   2   1  13       51.09       75.46     15.56 o 
   3   1  13      434.57      367.89     30.17 o 
   4   1  13      158.87      172.19     24.37 o 
   5   1  13      100.45      109.10     20.64 o 
   6   1  13        4.25       16.30      9.67 o 
   7   1  13        1.19       28.88     11.83 o 
   8   1  13      264.00      250.14     30.04 o 
   9   1  13        7.96       23.62     13.35 o 
  10   1  13      104.87      114.17     31.86 o 
  11   1  13        2.12       14.81     14.45 o 
  12   1  13       21.83       44.56     15.58 o 
   1   2  13      950.65      907.09     59.23 o 
   2   2  13      171.59      231.88     22.96 o 
   3   2  13     2400.99     2242.90     53.05 o 
   4   2  13       21.91       31.03     10.31 o 
   5   2  13      996.99      942.54     54.70 o 
   6   2  13        8.17       14.21     10.23 o 
   7   2  13      168.05      202.87     29.88 o 
   8   2  13        0.96       28.64     15.11 o 
   9   2  13      597.76      676.08     62.01 o 
  10   2  13        5.85       24.05     11.33 o 
  11   2  13       74.43       94.32     35.31 o 
  12   2  13       26.54       27.56     13.79 o 
   1   3  13        0.00        2.85      6.45 o 
   2   3  13       89.75       93.32     12.81 o 
   3   3  13        1.72        5.55     14.08 o 
   4   3  13      201.51      156.67     21.34 o 
   5   3  13      401.91      390.49     30.53 o 
   6   3  13       21.34       27.80      9.76 o 
   7   3  13       14.93       13.20     10.77 o 
   8   3  13       18.65        5.70     14.29 o 
   9   3  13       37.05       40.33     18.53 o 
  10   3  13       29.45       21.01     17.83 o 
  11   3  13       18.66       24.16     17.35 o 
  12   3  13      406.50      389.11     60.88 o 
   1   4  13       71.67       56.59     10.66 o 
   2   4  13       72.14       58.53      8.33 o 
   3   4  13        6.40        8.07     10.35 o 
   4   4  13       75.29       61.12     11.86 o 
   5   4  13      766.69      678.77     68.74 o 
   6   4  13       14.40       20.10     10.30 o 
   7   4  13       42.87       41.39     11.90 o 
   8   4  13       23.53       35.08     12.49 o 
   9   4  13      159.18      164.32     21.84 o 
  10   4  13       12.82        6.91     19.83 o 
  11   4  13       52.49       84.65     23.25 o 
   1   5  13       68.65       64.49      9.39 o 
   2   5  13     1745.53     1554.51     51.13 o 
   3   5  13       26.94       16.10      9.65 o 
   4   5  13      628.47      543.65     41.55 o 
   5   5  13        8.53       10.85      9.11 o 
   6   5  13     1421.68     1318.25     46.58 o 
   7   5  13      168.93      148.88     19.44 o 
   8   5  13      190.78      164.72     23.50 o 
   9   5  13      345.59      302.08     36.08 o 
  10   5  13      218.04      174.98     32.21 o 
  11   5  13       30.22       32.40     24.02 o 
   1   6  13       77.55       69.69     10.32 o 
   2   6  13       99.61       93.72     12.78 o 
   3   6  13      470.19      514.49     50.56 o 
   4   6  13      676.89      605.73     55.20 o 
   5   6  13     1784.88     1716.19     91.97 o 
   6   6  13      275.19      316.14     34.05 o 
   7   6  13        3.68        6.87     21.67 o 
   8   6  13       33.76       46.75     14.46 o 
   9   6  13       40.03       35.71     12.91 o 
  10   6  13        5.79       32.90     25.14 o 
  11   6  13        0.20       14.15     19.83 o 
   1   7  13       49.80       41.93     14.67 o 
   2   7  13       58.17       70.31     12.22 o 
   3   7  13        4.03        6.90      9.95 o 
   4   7  13       15.91       30.99     13.92 o 
   5   7  13      684.56      654.05     84.53 o 
   6   7  13       55.80       49.38     18.62 o 
   7   7  13       71.30       54.17     16.05 o 
   8   7  13       82.99       58.68     26.54 o 
   9   7  13       30.55       24.27     17.73 o 
  10   7  13       15.73       20.02     26.04 o 
  11   7  13        2.46       40.34     16.46 o 
   1   8  13       44.06       36.53     19.12 o 
   2   8  13      109.91      103.66     15.94 o 
   3   8  13       28.16       38.02     13.19 o 
   4   8  13        8.20       13.89     12.21 o 
   5   8  13      472.98      425.39     53.30 o 
   6   8  13        2.66        6.04     20.10 o 
   7   8  13      660.75      525.73     60.98 o 
   8   8  13        0.10       40.90     14.10 o 
   9   8  13       56.58       66.34     39.29 o 
  10   8  13        6.16       37.21     22.94 o 
   1   9  13        7.26        4.89     27.20 o 
   2   9  13      549.69      492.54     47.26 o 
   3   9  13       13.99       40.00     15.06 o 
   4   9  13      257.38      239.30     27.56 o 
   5   9  13       49.25       46.10     13.78 o 
   6   9  13      614.46      727.89     90.16 o 
   7   9  13        3.77       29.80     24.34 o 
   8   9  13       49.09       65.27     22.30 o 
   9   9  13        1.54       28.37     16.14 o 
  10   9  13        8.81       42.87     21.88 o 
   1  10  13        0.13       17.30      7.75 o 
   2  10  13       18.24       33.70     14.60 o 
   3  10  13      225.30      218.16     26.28 o 
   4  10  13        0.23       36.40     25.70 o 
   5  10  13      334.80      279.36     32.60 o 
   6  10  13        9.31       28.61     13.21 o 
   7  10  13        8.51       36.23     12.83 o 
   8  10  13       46.67      119.05     24.56 o 
   9  10  13        1.03       26.36     14.12 o 
   1  11  13       27.25       32.03     27.31 o 
   2  11  13       64.64      106.72     31.67 o 
   3  11  13       82.13       35.59     11.93 o 
   4  11  13       45.92       85.04     17.50 o 
   5  11  13       36.83       20.86     17.89 o 
   6  11  13        1.77       14.28     25.75 o 
   7  11  13       42.30       43.42     20.70 o 
   8  11  13        2.19       21.91     26.55 o 
   1  12  13      158.34      118.04     41.74 o 
   2  12  13        2.85       24.74     23.82 o 
   3  12  13      211.95      178.64     44.25 o 
   4  12  13       19.23       18.32     22.24 o 
   5  12  13      117.52       87.63     21.16 o 
   6  12  13        0.90       22.15     20.90 o 
   7  12  13        7.06       12.84     19.84 o 
   8  12  13        0.45       12.34     22.02 o 
   1  13  13       24.68       37.93     25.86 o 
   2  13  13       16.35       36.95     28.56 o 
   3  13  13      112.28      104.29     29.61 o 
   4  13  13        0.02       17.74     20.20 o 
   5  13  13       18.52       49.62     34.76 o 
   6  13  13        1.56        7.40     26.58 o 
   7  13  13       21.28       37.13     27.57 o 
   1  14  13       53.67       50.24     19.36 o 
   2  14  13        0.43       -1.12     53.83 o 
   3  14  13       53.08       11.75     40.96 o 
   4  14  13       33.86       64.24     22.35 o 
   5  14  13      118.85      106.28     43.49 o 
   6  14  13      107.02       69.41     30.89 o 
   1  15  13        9.02       36.98     30.23 o 
   2  15  13        0.23       -7.83     29.67 o 
   3  15  13       14.84       18.06     22.07 o 
   4  15  13       11.76       45.69     34.01 o 
   1  16  13        0.66        6.02     30.49 o 
   0   0  14     1208.59     1159.55     69.06 o 
   1   0  14    49475.71    50541.56    499.10 o 
   2   0  14      703.93      857.55    123.25 o 
   3   0  14    59245.10    59726.24   1177.79 o 
   4   0  14     1179.78     1218.45    112.45 o 
   5   0  14    36197.85    37212.41    525.62 o 
   6   0  14       23.20       39.53     20.49 o 
   7   0  14    13093.34    12799.02    242.99 o 
   8   0  14      281.64      291.70     48.86 o 
   9   0  14    10215.47    10533.00    475.12 o 
  10   0  14       85.54       99.81     27.08 o 
  11   0  14     6934.89     7333.05    236.56 o 
   0   1  14     8762.29     8568.86    118.89 o 
   1   1  14     6351.00     6317.83     72.64 o 
   2   1  14     4894.29     4681.36     66.43 o 
   3   1  14     2959.12     2958.54     77.24 o 
   4   1  14     9467.35     9745.70    126.07 o 
   5   1  14     1494.35     1544.05     68.68 o 
   6   1  14     2072.24     2078.25     50.86 o 
   7   1  14      665.47      681.33     65.13 o 
   8   1  14     5788.23     5916.93    112.43 o 
   9   1  14      378.84      349.40     53.16 o 
  10   1  14     3880.58     3958.28     85.16 o 
  11   1  14      178.67      109.46     31.56 o 
   0   2  14      174.20      189.57     24.39 o 
   1   2  14    47673.77    47644.03    410.79 o 
   2   2  14       21.04       63.05     11.92 o 
   3   2  14    37527.32    37281.33    395.96 o 
   4   2  14       56.48       96.23     14.30 o 
   5   2  14    27321.39    27109.98    221.84 o 
   6   2  14        8.25       31.65     13.24 o 
   7   2  14    19421.56    19843.29    212.10 o 
   8   2  14      195.47      211.17     26.40 o 
   9   2  14    11706.88    12318.66    227.56 o 
  10   2  14       93.03      115.89     21.03 o 
  11   2  14     7009.00     7203.08    170.09 o 
   0   3  14     6341.50     6532.06     98.80 o 
   1   3  14     1220.21     1240.56     77.01 o 
   2   3  14    10281.64    10600.63    122.40 o 
   3   3  14     1547.84     1492.11     54.00 o 
   4   3  14    10271.15    10391.84    111.65 o 
   5   3  14     2666.50     2465.17     75.28 o 
   6   3  14     4431.43     4399.07     79.28 o 
   7   3  14     2082.49     1990.57     59.41 o 
   8   3  14     3401.87     3655.39     68.47 o 
   9   3  14      620.44      561.88     62.94 o 
  10   3  14     3049.91     3142.78    108.36 o 
  11   3  14      464.13      329.43     58.83 o 
   0   4  14      744.42      707.69    111.93 o 
   1   4  14    30314.56    29569.37    443.06 o 
   2   4  14      472.37      533.96     48.48 o 
   3   4  14    22331.66    22180.57    202.32 o 
   4   4  14       87.04      130.47     17.25 o 
   5   4  14    22125.51    22422.89    188.01 o 
   6   4  14        6.58       40.09     15.14 o 
   7   4  14    23664.31    24312.65    365.40 o 
   8   4  14       54.14       66.76     24.04 o 
   9   4  14    11995.31    12294.35    217.46 o 
  10   4  14       11.12       42.93     17.38 o 
  11   4  14     8090.86     8425.57    178.30 o 
   0   5  14     8659.83     8675.99    292.30 o 
   1   5  14     1250.96     1183.56     53.82 o 
   2   5  14     9191.75     9500.55     97.01 o 
   3   5  14      568.93      550.81     61.59 o 
   4   5  14     8642.30     8823.81     79.06 o 
   5   5  14      902.97      901.03     59.69 o 
   6   5  14     5854.08     5989.08     89.08 o 
   7   5  14     1289.21     1280.54     64.16 o 
   8   5  14     5017.30     5170.19    124.55 o 
   9   5  14     1199.99     1144.22    132.59 o 
  10   5  14     2331.02     2380.53     84.84 o 
  11   5  14      500.60      438.35     86.54 o 
   0   6  14       15.32       62.21     15.07 o 
   1   6  14    20723.02    20380.37    232.53 o 
   2   6  14       59.88       60.87      8.20 o 
   3   6  14    18414.05    18632.87    141.80 o 
   4   6  14      968.51      874.16     48.40 o 
   5   6  14    17493.29    17495.74    225.24 o 
   6   6  14      131.28      140.60     21.00 o 
   7   6  14    16438.38    16635.90    223.45 o 
   8   6  14       52.04       50.99     34.62 o 
   9   6  14    11087.93    11300.53    189.74 o 
  10   6  14       25.84       21.91     22.08 o 
   0   7  14     8508.70     8943.89    173.50 o 
   1   7  14      959.65     1061.57     82.98 o 
   2   7  14     6345.93     6591.58     91.69 o 
   3   7  14     1840.31     1986.00    136.07 o 
   4   7  14     6564.19     6907.34    151.12 o 
   5   7  14      949.16      860.73     91.44 o 
   6   7  14     8874.25     9183.21    185.92 o 
   7   7  14      300.33      291.02     43.90 o 
   8   7  14     3838.63     4080.01    117.64 o 
   9   7  14      427.53      363.83     49.34 o 
  10   7  14     1487.51     1418.52     71.06 o 
   0   8  14      276.14      332.51     89.29 o 
   1   8  14    18893.01    18942.64    289.07 o 
   2   8  14      250.02      274.33     41.07 o 
   3   8  14    16417.62    17005.92    261.44 o 
   4   8  14       21.59       57.53     18.72 o 
   5   8  14    13382.07    13950.76    248.51 o 
   6   8  14      417.54      441.55     54.46 o 
   7   8  14    11297.02    11540.88    232.61 o 
   8   8  14       16.81       34.04     31.78 o 
   9   8  14     9660.49     9890.55    216.54 o 
  10   8  14       32.21       60.96     23.58 o 
   0   9  14    12408.03    11665.89    302.26 o 
   1   9  14      407.21      414.89     47.97 o 
   2   9  14     5199.51     5369.63     88.89 o 
   3   9  14     1036.55     1096.99    100.30 o 
   4   9  14     2338.52     2439.41     68.16 o 
   5   9  14      489.03      519.94     53.09 o 
   6   9  14     5320.00     5476.05    136.04 o 
   7   9  14      356.94      449.45     69.54 o 
   8   9  14     2212.88     2340.64    111.78 o 
   9   9  14      374.15      380.38     60.13 o 
   0  10  14     1146.40     1471.82    251.78 o 
   1  10  14    15642.25    16207.63    459.89 o 
   2  10  14      322.95      295.53     36.06 o 
   3  10  14    15453.93    16164.57    486.16 o 
   4  10  14       44.25       65.22     23.32 o 
   5  10  14    13523.24    14061.17    304.89 o 
   6  10  14      106.55      116.66     21.76 o 
   7  10  14     8092.78     8383.80    193.82 o 
   8  10  14       25.37       44.09     19.79 o 
   9  10  14     5978.41     6070.73    172.38 o 
   0  11  14     6702.87     7060.42    209.61 o 
   1  11  14      427.95      436.85     64.73 o 
   2  11  14     3397.06     3874.88    141.89 o 
   3  11  14      359.12      439.58     70.82 o 
   4  11  14     2191.59     2259.35     85.67 o 
   5  11  14      426.94      424.36     48.72 o 
   6  11  14     2125.79     2231.77     94.14 o 
   7  11  14      325.21      278.33     35.81 o 
   8  11  14     2040.85     2008.10    145.26 o 
   0  12  14       55.17       35.03     42.61 o 
   1  12  14    13203.09    13450.15    357.94 o 
   2  12  14       29.08       44.51     36.74 o 
   3  12  14    12260.01    12329.30    335.91 o 
   4  12  14      106.89       97.75     18.39 o 
   5  12  14     9153.78     9832.61    311.62 o 
   6  12  14       27.51       57.29     84.86 o 
   7  12  14     4863.07     4764.80    129.97 o 
   0  13  14     1212.26     1494.27    309.26 o 
   1  13  14      874.38      813.07    117.71 o 
   2  13  14     2770.91     2968.88    106.62 o 
   3  13  14      357.35      372.42     79.95 o 
   4  13  14     2233.87     2094.52    363.78 o 
   5  13  14      201.52      189.53     43.75 o 
   6  13  14     1783.67     1909.98    134.10 o 
   0  14  14       34.46       79.92     47.18 o 
   1  14  14     7529.27     7423.57    231.39 o 
   2  14  14       40.77       72.69     29.13 o 
   3  14  14     8632.71     9637.43    322.13 o 
   4  14  14       89.49       71.93     43.23 o 
   5  14  14     5725.63     6102.76    194.90 o 
   0  15  14      848.20      785.38    121.53 o 
   1  15  14      136.19       97.22     48.47 o 
   2  15  14     1970.76     2262.10    296.75 o 
   3  15  14      283.85      294.86     64.95 o 
   1   1  15      185.64      186.45     22.32 o 
   2   1  15      128.97      119.30     21.79 o 
   3   1  15       23.10       12.61     10.91 o 
   4   1  15       14.30       12.93     10.72 o 
   5   1  15       27.80       31.19     12.88 o 
   6   1  15      429.00      442.19     50.30 o 
   7   1  15      180.35      175.99     20.26 o 
   8   1  15        0.08       -9.21     16.37 o 
   9   1  15        0.39       31.45     15.25 o 
  10   1  15        0.92       30.85     13.23 o 
  11   1  15       13.70       40.08     17.01 o 
   1   2  15      361.32      394.23     38.58 o 
   2   2  15      485.96      498.40     48.89 o 
   3   2  15      212.50      166.73     21.87 o 
   4   2  15       71.57       67.11     31.68 o 
   5   2  15      367.87      340.85     33.49 o 
   6   2  15       79.84       61.12     13.23 o 
   7   2  15       61.81       65.16     21.80 o 
   8   2  15       89.35       92.26     21.95 o 
   9   2  15      101.79       97.23     23.65 o 
  10   2  15        2.54       41.15     19.88 o 
  11   2  15      114.51       92.15     26.75 o 
   1   3  15       62.73       61.21     11.06 o 
   2   3  15      407.31      408.38     38.30 o 
   3   3  15       60.53       47.34      8.98 o 
   4   3  15     1460.60     1506.21     38.74 o 
   5   3  15      332.55      352.82     42.49 o 
   6   3  15     1971.55     1931.02     58.86 o 
   7   3  15      193.98      211.03     25.13 o 
   8   3  15      220.88      219.50     31.32 o 
   9   3  15        0.27       29.50     15.77 o 
  10   3  15      157.95      153.23     33.37 o 
  11   3  15       15.67       37.83     23.62 o 
   1   4  15       11.37        3.99      7.35 o 
   2   4  15      147.68      120.17     13.47 o 
   3   4  15       60.46       47.15     10.83 o 
   4   4  15     1140.45      996.12     83.37 o 
   5   4  15      183.34      152.86     20.59 o 
   6   4  15     2357.98     2149.60     74.27 o 
   7   4  15      217.65      169.49     33.37 o 
   8   4  15       29.52       50.69     20.39 o 
   9   4  15      287.69      173.65     27.99 o 
  10   4  15        1.09      -13.20     27.01 o 
  11   4  15      247.94      186.65     38.39 o 
   1   5  15      236.65      197.68     17.53 o 
   2   5  15       83.71       51.64      9.23 o 
   3   5  15       27.84       19.24      7.34 o 
   4   5  15      286.34      263.87     29.82 o 
   5   5  15      543.36      494.50     46.51 o 
   6   5  15       61.74       68.91     23.53 o 
   7   5  15       56.45       70.12     13.81 o 
   8   5  15       17.55       58.57     25.90 o 
   9   5  15       59.70       70.83     24.09 o 
  10   5  15       72.14       59.32     17.84 o 
   1   6  15       20.14       20.67      8.50 o 
   2   6  15       28.90       21.08      8.70 o 
   3   6  15      967.82      926.85     50.05 o 
   4   6  15      265.91      230.81     33.07 o 
   5   6  15       32.05       15.52      9.23 o 
   6   6  15        0.57       -1.03     14.89 o 
   7   6  15       48.02       56.21     37.95 o 
   8   6  15       43.90       27.80     19.09 o 
   9   6  15      131.10       84.08     28.13 o 
  10   6  15       49.69       56.01     24.86 o 
   1   7  15       94.59       62.96     14.55 o 
   2   7  15       58.07       62.17     16.10 o 
   3   7  15      117.65       92.63     27.58 o 
   4   7  15        0.89       29.47     15.37 o 
   5   7  15      199.32      184.89     37.83 o 
   6   7  15       28.84       21.53     15.21 o 
   7   7  15      478.59      363.79     59.18 o 
   8   7  15       32.10       46.11     24.55 o 
   9   7  15       14.71       33.22     26.09 o 
  10   7  15       17.81       21.35     22.91 o 
   1   8  15      213.64      173.24     32.78 o 
   2   8  15        9.67       11.78     18.93 o 
   3   8  15       83.25       84.44     21.14 o 
   4   8  15      185.62      148.76     23.03 o 
   5   8  15     1132.75     1020.71    125.73 o 
   6   8  15      401.44      301.87     47.81 o 
   7   8  15       23.23       51.25     17.00 o 
   8   8  15       25.04       40.45     19.66 o 
   9   8  15        1.12       19.62     20.38 o 
   1   9  15        9.67       -0.40     27.60 o 
   2   9  15      108.75       96.07     15.62 o 
   3   9  15       12.78       34.53     34.05 o 
   4   9  15      175.71      129.26     23.94 o 
   5   9  15       75.23       86.12     17.75 o 
   6   9  15       77.31       44.84     22.11 o 
   7   9  15       24.70       27.53     16.44 o 
   8   9  15       12.17       -0.90     21.71 o 
   9   9  15       19.52       36.24     17.52 o 
   1  10  15       99.49       52.07     27.50 o 
   2  10  15       26.96       54.29     24.09 o 
   3  10  15        3.73       26.97     19.94 o 
   4  10  15      540.17      517.72     62.04 o 
   5  10  15       32.38       48.01     21.10 o 
   6  10  15      119.56      126.46     24.11 o 
   7  10  15       67.64       62.26     36.88 o 
   8  10  15       10.39       40.06     20.69 o 
   1  11  15       10.35       30.74     18.54 o 
   2  11  15      155.66      145.10     70.49 o 
   3  11  15        7.21        7.41     37.15 o 
   4  11  15      571.88      519.65     95.12 o 
   5  11  15      151.16       49.26     43.39 o 
   6  11  15      201.97      130.61     25.52 o 
   7  11  15        0.40       38.42     18.91 o 
   1  12  15        5.16       13.66     20.12 o 
   2  12  15        5.54       38.36     24.70 o 
   3  12  15        7.80       31.99     41.68 o 
   4  12  15       75.58       63.51     32.02 o 
   5  12  15      118.91       99.64     42.93 o 
   6  12  15       79.95       37.35     38.67 o 
   1  13  15       27.80       22.09     28.65 o 
   2  13  15       92.13       70.69     36.55 o 
   3  13  15       11.18       25.08     22.81 o 
   4  13  15      141.70      162.40     37.12 o 
   5  13  15      118.79      118.14     30.64 o 
   1  14  15        0.70       62.53     27.87 o 
   2  14  15       61.99       83.01     37.95 o 
   3  14  15        0.21       15.53     38.10 o 
   4  14  15      239.76      205.00     67.60 o 
   1  15  15        1.79       37.14     17.35 o 
   0   0  16    30675.89    29562.07    607.09 o 
   1   0  16      833.29      856.50     92.36 o 
   2   0  16    27839.85    27923.51    399.55 o 
   3   0  16     3068.06     2885.86    125.78 o 
   4   0  16    16369.90    16085.33    231.75 o 
   5   0  16     2742.80     2847.04     81.87 o 
   6   0  16     7878.74     7514.14    356.16 o 
   7   0  16      755.40      749.84    106.37 o 
   8   0  16     7322.72     7552.01    208.05 o 
   9   0  16     2876.71     2890.58    116.67 o 
  10   0  16     7488.61     7674.80    205.48 o 
  11   0  16     1043.41      940.02    149.13 o 
   0   1  16    18126.73    17717.79    282.75 o 
   1   1  16     1690.20     1622.53     68.62 o 
   2   1  16    14008.60    13736.15    164.45 o 
   3   1  16     2893.01     2795.63     59.82 o 
   4   1  16    10152.68     9962.52    151.83 o 
   5   1  16     2770.02     2668.63     67.60 o 
   6   1  16     4764.57     4660.87     86.88 o 
   7   1  16     1868.61     1842.86     49.65 o 
   8   1  16     4874.51     4746.96    103.45 o 
   9   1  16     2971.41     2913.66     79.05 o 
  10   1  16     3768.28     3789.51    116.27 o 
   0   2  16    16384.15    15951.13    244.35 o 
   1   2  16     1317.71     1325.40     63.09 o 
   2   2  16    18394.32    18262.15    235.20 o 
   3   2  16     3354.96     3327.60     84.03 o 
   4   2  16    19182.26    19414.36    248.16 o 
   5   2  16     2088.45     2124.68     50.32 o 
   6   2  16    11574.77    11922.08    190.97 o 
   7   2  16     1045.15     1003.36     86.65 o 
   8   2  16     6763.85     6730.84    128.61 o 
   9   2  16     2248.08     2154.47     70.99 o 
  10   2  16     5211.74     5462.70    112.69 o 
   0   3  16     6679.99     6527.64    131.34 o 
   1   3  16     3049.22     2997.66     58.43 o 
   2   3  16    12289.78    11999.49    134.69 o 
   3   3  16     6497.34     6388.37    201.43 o 
   4   3  16     8663.99     8611.80    126.47 o 
   5   3  16     2432.82     2254.39    109.14 o 
   6   3  16    10144.09    10631.92    175.53 o 
   7   3  16     1168.55     1130.34     53.95 o 
   8   3  16     3992.85     3905.48     84.96 o 
   9   3  16     2546.52     2488.09     85.42 o 
  10   3  16     2275.33     2319.73     86.26 o 
   0   4  16    12831.26    12176.49    168.01 o 
   1   4  16     2323.11     2294.14     46.32 o 
   2   4  16    13562.58    13763.94    127.18 o 
   3   4  16     2294.86     2197.27     51.93 o 
   4   4  16     9828.69     9707.13    206.77 o 
   5   4  16     2074.09     2002.63     71.63 o 
   6   4  16    17415.18    17915.80    278.48 o 
   7   4  16     2491.13     2517.57     52.61 o 
   8   4  16     8187.17     8039.49    339.61 o 
   9   4  16     1067.65     1014.85    119.96 o 
  10   4  16     4103.67     3850.05    103.27 o 
   0   5  16     6001.19     5871.04    104.16 o 
   1   5  16     3865.62     3953.59     58.24 o 
   2   5  16     8889.33     8678.91    124.59 o 
   3   5  16     5528.50     5467.31     84.76 o 
   4   5  16     6240.17     6027.79    154.65 o 
   5   5  16     3531.93     3645.35     58.96 o 
   6   5  16     6983.67     7196.02    125.41 o 
   7   5  16     1943.64     1903.53     78.21 o 
   8   5  16     3191.19     3056.71    136.46 o 
   9   5  16      396.16      488.34     70.82 o 
  10   5  16     2643.60     2588.14    102.09 o 
   0   6  16    13545.71    13517.13    250.26 o 
   1   6  16     6081.14     6065.66     94.23 o 
   2   6  16    14234.06    14802.22    191.16 o 
   3   6  16     2222.43     2143.60     98.79 o 
   4   6  16     5689.55     5492.32    127.97 o 
   5   6  16     2121.93     2157.62    115.44 o 
   6   6  16    10508.64    10458.28    252.24 o 
   7   6  16     1940.24     1958.70     74.46 o 
   8   6  16     5945.21     6011.99    163.52 o 
   9   6  16      230.07      200.93     32.10 o 
  10   6  16     4551.91     4470.82    126.84 o 
   0   7  16     5773.54     5813.35     97.01 o 
   1   7  16     7807.76     7788.72    112.41 o 
   2   7  16     4542.89     4405.46     92.78 o 
   3   7  16     1207.36     1240.48    113.79 o 
   4   7  16     3533.73     3554.12     74.80 o 
   5   7  16     2275.50     2453.39     64.75 o 
   6   7  16     4647.66     4472.37    123.68 o 
   7   7  16     3750.89     3616.31     98.28 o 
   8   7  16     3389.32     3196.39    109.54 o 
   9   7  16      446.23      383.83     72.26 o 
   0   8  16    10930.79    11444.71    372.46 o 
   1   8  16     6093.72     6299.11    186.91 o 
   2   8  16     9526.02    10047.53    225.39 o 
   3   8  16     2092.85     2122.05     62.37 o 
   4   8  16     9719.86     9988.21    147.74 o 
   5   8  16     1232.46     1080.08     99.26 o 
   6   8  16     4984.80     5042.92    126.09 o 
   7   8  16      859.77      877.94    129.65 o 
   8   8  16     5093.57     5122.74    174.80 o 
   9   8  16      448.84      394.93     70.25 o 
   0   9  16     6573.03     6806.91    207.03 o 
   1   9  16     4097.11     4020.10    126.07 o 
   2   9  16     3976.12     4027.29    140.05 o 
   3   9  16      884.86      939.59    107.71 o 
   4   9  16     3681.31     3628.61    173.26 o 
   5   9  16     1470.11     1458.75    138.35 o 
   6   9  16     3351.16     3281.14    115.58 o 
   7   9  16     1330.41     1331.37    138.92 o 
   8   9  16     2480.84     2428.58    117.94 o 
   0  10  16     8880.86     9221.39    355.87 o 
   1  10  16     1275.65     1358.37    151.09 o 
   2  10  16     7927.80     8377.86    239.66 o 
   3  10  16     1158.04     1199.48    146.86 o 
   4  10  16     8546.61     8754.53    466.68 o 
   5  10  16     1672.60     1620.33     84.65 o 
   6  10  16     4823.78     4825.32    124.77 o 
   7  10  16     1426.63     1322.73    149.74 o 
   0  11  16     4449.10     4551.00    196.31 o 
   1  11  16      648.26      796.20    131.13 o 
   2  11  16     3202.93     2908.68    136.86 o 
   3  11  16     1228.75     1294.52    193.09 o 
   4  11  16     3974.36     4213.11    153.44 o 
   5  11  16     1581.10     1536.88    203.25 o 
   6  11  16     1629.37     1481.70    102.70 o 
   7  11  16     1294.39     1021.11    254.28 o 
   0  12  16     5579.89     5844.81    213.18 o 
   1  12  16      583.77      556.97    124.16 o 
   2  12  16     5850.26     5912.10    208.38 o 
   3  12  16     1073.54     1029.47    145.84 o 
   4  12  16     5981.02     6194.29    177.00 o 
   5  12  16     1682.89     1726.88    240.04 o 
   6  12  16     3464.89     3382.40    196.68 o 
   0  13  16     1920.91     1555.89    268.51 o 
   1  13  16      589.70      772.13    139.35 o 
   2  13  16     2487.48     2539.02    257.36 o 
   3  13  16     1064.56     1028.16    163.12 o 
   4  13  16     2403.92     2134.36    190.47 o 
   0  14  16     3466.21     3345.84    230.91 o 
   1  14  16      710.84      538.21    141.68 o 
   2  14  16     3854.90     3885.33    180.01 o 
   1   1  17      327.11      308.71     29.26 o 
   2   1  17      460.86      469.80     48.84 o 
   3   1  17      346.21      349.02     39.07 o 
   4   1  17      748.68      721.41     69.92 o 
   5   1  17      119.67      106.63     15.75 o 
   6   1  17      106.59      100.45     14.86 o 
   7   1  17       28.06       30.24     16.58 o 
   8   1  17       14.53       29.61     13.53 o 
   9   1  17        0.90       32.35     13.67 o 
  10   1  17       31.23       47.47     20.16 o 
   1   2  17      755.83      759.11     76.59 o 
   2   2  17      208.51      199.76     26.12 o 
   3   2  17     2287.45     2212.56     60.52 o 
   4   2  17       48.95       46.33     13.07 o 
   5   2  17      219.08      196.53     25.09 o 
   6   2  17       17.22       10.10     13.53 o 
   7   2  17        0.08       21.93     15.09 o 
   8   2  17       47.78       53.09     14.38 o 
   9   2  17       17.01       30.49     20.38 o 
  10   2  17       48.19       67.17     20.15 o 
   1   3  17      283.60      274.92     30.56 o 
   2   3  17       16.01       14.78     16.22 o 
   3   3  17      274.20      281.39     34.72 o 
   4   3  17       64.66       44.05     15.41 o 
   5   3  17      200.54      197.94     23.51 o 
   6   3  17       19.63       29.04     12.63 o 
   7   3  17       71.98       65.12     18.80 o 
   8   3  17       12.42       32.40     16.15 o 
   9   3  17        7.83       23.55     18.69 o 
  10   3  17       29.54       30.63     18.65 o 
   1   4  17      107.18      123.09     16.46 o 
   2   4  17     1435.39     1349.49     51.80 o 
   3   4  17      218.98      213.08     26.44 o 
   4   4  17       35.68       38.32     10.71 o 
   5   4  17       14.74       19.81     15.73 o 
   6   4  17      162.93      177.46     23.47 o 
   7   4  17       22.22        7.98     19.86 o 
   8   4  17      177.40      177.16     27.39 o 
   9   4  17      143.97      139.43     34.23 o 
  10   4  17       26.38       59.50     19.92 o 
   1   5  17       20.09       -0.92      9.84 o 
   2   5  17        1.13       18.51      9.12 o 
   3   5  17       41.26       16.97     11.89 o 
   4   5  17        1.29       12.87      9.41 o 
   5   5  17      114.70      135.15     21.24 o 
   6   5  17       40.75       39.67     21.10 o 
   7   5  17        0.83       22.65     18.23 o 
   8   5  17       67.68       38.58     15.18 o 
   9   5  17      123.91      166.57     35.93 o 
   1   6  17       39.77       39.26     11.66 o 
   2   6  17       68.86       61.38     13.55 o 
   3   6  17        0.25       17.69     15.47 o 
   4   6  17      134.90      137.49     32.38 o 
   5   6  17       27.21       42.46     20.02 o 
   6   6  17        3.72       26.76     19.61 o 
   7   6  17      156.19      139.46     37.12 o 
   8   6  17      382.40      334.92     55.40 o 
   9   6  17       74.39       76.77     27.49 o 
   1   7  17       33.22       18.79     12.87 o 
   2   7  17      165.57      126.11     20.01 o 
   3   7  17      181.99      162.72     28.69 o 
   4   7  17       32.11       29.10     19.19 o 
   5   7  17       29.62       57.42     17.91 o 
   6   7  17       37.83       20.96     13.50 o 
   7   7  17      143.13       74.05     20.56 o 
   8   7  17        2.62       10.63     20.02 o 
   9   7  17        0.33       -7.08     22.75 o 
   1   8  17       21.16       35.03     25.36 o 
   2   8  17       38.24       14.82     11.11 o 
   3   8  17       25.91       31.64     12.50 o 
   4   8  17       82.28       71.71     35.54 o 
   5   8  17        2.72       28.13     17.74 o 
   6   8  17       12.79        2.53     26.43 o 
   7   8  17       49.32       48.11     16.47 o 
   8   8  17        5.68       -3.36     19.71 o 
   1   9  17       60.02       57.19     21.13 o 
   2   9  17       61.12       78.54     41.32 o 
   3   9  17      119.37       83.93     36.32 o 
   4   9  17        3.57       30.79     29.00 o 
   5   9  17      117.85       94.16     21.55 o 
   6   9  17       57.89       55.56     19.85 o 
   7   9  17       24.95       40.95     15.37 o 
   8   9  17       20.25        6.16     19.37 o 
   1  10  17       37.15       70.81     33.99 o 
   2  10  17       52.35       58.50     40.36 o 
   3  10  17       99.29       39.84     28.88 o 
   4  10  17      127.92       95.80     35.97 o 
   5  10  17      148.48      119.10     60.91 o 
   6  10  17       26.12       43.86     26.95 o 
   7  10  17       29.34       53.46     23.26 o 
   1  11  17       35.45       35.13     32.22 o 
   2  11  17       13.11       20.61     27.12 o 
   3  11  17       13.77        5.29     34.25 o 
   4  11  17        1.28       56.29     33.41 o 
   5  11  17        0.91       48.64     25.53 o 
   6  11  17       16.97       28.41     25.96 o 
   1  12  17       21.33       48.96     33.23 o 
   2  12  17       64.64       29.80     25.54 o 
   3  12  17       32.54       32.94     26.79 o 
   4  12  17       87.90       99.90     52.26 o 
   5  12  17       53.67       97.84     49.20 o 
   1  13  17        2.85       26.04     28.05 o 
   2  13  17       28.64       47.75     31.04 o 
   3  13  17        0.88       19.50     30.71 o 
   0   0  18     5175.50     5172.96    171.00 o 
   1   0  18      317.36      399.61     66.27 o 
   2   0  18     4668.31     4683.50    138.07 o 
   3   0  18      799.69      871.85    122.71 o 
   4   0  18    12281.38    12271.03    283.12 o 
   5   0  18      462.30      468.57     77.69 o 
   6   0  18     2355.61     2443.22    147.27 o 
   7   0  18       18.55       92.52     34.01 o 
   8   0  18     3265.57     3445.34    187.87 o 
   9   0  18       87.22      137.33     29.27 o 
   0   1  18      285.11      296.97     49.55 o 
   1   1  18    15986.79    16027.26    210.16 o 
   2   1  18       27.00       57.68     15.35 o 
   3   1  18    11537.24    11236.17    130.56 o 
   4   1  18      169.31      191.90     27.13 o 
   5   1  18    15271.01    15614.25    185.23 o 
   6   1  18       12.22       26.30     12.03 o 
   7   1  18    14794.02    15910.28    276.93 o 
   8   1  18        8.03       39.43     16.86 o 
   9   1  18    10405.75    11122.48    149.78 o 
   0   2  18     6617.59     6533.13    147.15 o 
   1   2  18       83.83      161.11     19.96 o 
   2   2  18     4704.54     4510.26     85.58 o 
   3   2  18       53.46      121.44     15.74 o 
   4   2  18     6751.09     6745.30    144.11 o 
   5   2  18        3.32       60.88     16.89 o 
   6   2  18     2823.54     2775.21     67.86 o 
   7   2  18      151.07      159.53     26.30 o 
   8   2  18     3675.45     3839.00     92.78 o 
   9   2  18      120.93      155.57     31.74 o 
   0   3  18      718.02      696.83    104.04 o 
   1   3  18    19397.55    19812.64    207.90 o 
   2   3  18      108.35      114.41     19.32 o 
   3   3  18    17485.47    17316.83    270.61 o 
   4   3  18      177.29      193.25     23.22 o 
   5   3  18    14724.52    14836.25    180.31 o 
   6   3  18       16.33       42.43     25.84 o 
   7   3  18    10859.28    11095.58    186.62 o 
   8   3  18      146.58      185.26     37.52 o 
   9   3  18     5831.50     6050.80    142.78 o 
   0   4  18     4502.81     4438.67    222.40 o 
   1   4  18      474.47      581.78     60.36 o 
   2   4  18     5441.55     5531.77     82.41 o 
   3   4  18       65.01      148.34     24.46 o 
   4   4  18     3491.98     3540.97     58.76 o 
   5   4  18       18.69       83.93     25.14 o 
   6   4  18     3927.35     3884.38    100.13 o 
   7   4  18      136.16      191.17     30.09 o 
   8   4  18     2957.78     2886.14     87.42 o 
   9   4  18       16.81       30.15     15.43 o 
   0   5  18        7.45       32.53     15.51 o 
   1   5  18    21762.20    22683.57    325.82 o 
   2   5  18       76.28       80.37     17.98 o 
   3   5  18    18877.79    19722.73    197.75 o 
   4   5  18       14.18       38.05     12.92 o 
   5   5  18    10283.63    10640.86    238.83 o 
   6   5  18       38.04       44.26     21.49 o 
   7   5  18     7314.54     7210.01    196.80 o 
   8   5  18       60.11       54.55     33.68 o 
   9   5  18     4530.10     4582.47    143.60 o 
   0   6  18     5718.04     6008.61    219.54 o 
   1   6  18        1.34       76.50     19.21 o 
   2   6  18     6183.91     6425.61    155.42 o 
   3   6  18      204.54      211.71     36.19 o 
   4   6  18     2717.40     2593.54     98.49 o 
   5   6  18      193.27      229.51     27.93 o 
   6   6  18     2732.50     2642.89    108.27 o 
   7   6  18        7.39       17.27     22.15 o 
   8   6  18     1416.28     1393.86    104.84 o 
   0   7  18       30.19       94.65     51.33 o 
   1   7  18    14542.60    14467.78    221.49 o 
   2   7  18       44.30       29.97     13.14 o 
   3   7  18    15392.86    16111.10    327.95 o 
   4   7  18       39.32       62.73     18.01 o 
   5   7  18    10777.75    11447.36    261.97 o 
   6   7  18       15.94       42.40     26.24 o 
   7   7  18     6366.23     6640.20    155.81 o 
   8   7  18        6.71       25.21     27.32 o 
   0   8  18     5799.68     5718.56    241.63 o 
   1   8  18       90.44      125.89     68.13 o 
   2   8  18     2901.10     3010.30    130.83 o 
   3   8  18      191.82      205.68     33.51 o 
   4   8  18     2473.58     2777.11     75.60 o 
   5   8  18        0.64       46.07     21.63 o 
   6   8  18     2072.81     2139.50     93.81 o 
   7   8  18        2.46       38.97     20.23 o 
   0   9  18      204.45      197.60     74.21 o 
   1   9  18    11489.88    11956.24    303.33 o 
   2   9  18      128.15      128.23     49.04 o 
   3   9  18    10364.59    10784.72    235.71 o 
   4   9  18       60.20       94.17     38.60 o 
   5   9  18     9111.95     9987.46    414.85 o 
   6   9  18       20.55       19.57     15.68 o 
   7   9  18     5543.92     5605.31    143.63 o 
   0  10  18     2454.73     2487.54    370.89 o 
   1  10  18      199.70      213.75     58.19 o 
   2  10  18     1166.39     1291.32    232.68 o 
   3  10  18      185.36      160.19     61.62 o 
   4  10  18     2207.98     2358.81    152.84 o 
   5  10  18       58.26       93.62     57.83 o 
   6  10  18     2469.38     2427.78    195.92 o 
   0  11  18        0.07       44.75     67.49 o 
   1  11  18     6897.02     6670.50    225.98 o 
   2  11  18       19.29       58.03     36.96 o 
   3  11  18     7348.79     7681.98    251.80 o 
   4  11  18        7.02       26.03     25.52 o 
   5  11  18     6558.92     6711.61    250.74 o 
   0  12  18     1486.02     1314.83    264.22 o 
   1  12  18        1.17       49.74     24.98 o 
   2  12  18     1544.99     1545.08    169.26 o 
   3  12  18       42.22       63.88     41.99 o 
   4  12  18     1249.37     1182.88    129.08 o 
   0  13  18        0.01       25.74     34.03 o 
   1  13  18     4786.79     5245.76    178.48 o 
   1   1  19        8.53       31.96     10.13 o 
   2   1  19       14.95       46.74     13.83 o 
   3   1  19       11.87        8.75     15.80 o 
   4   1  19        1.06       18.30     15.44 o 
   5   1  19       19.22       16.05     14.82 o 
   6   1  19       28.34       35.11     14.15 o 
   7   1  19        0.00       29.21     14.36 o 
   8   1  19      106.36       70.76     19.88 o 
   9   1  19        2.84       28.00     23.21 o 
   1   2  19       15.80       41.73     16.66 o 
   2   2  19       25.65       16.71     13.39 o 
   3   2  19       48.38       40.07     14.67 o 
   4   2  19       14.42       31.41     12.81 o 
   5   2  19      123.34      113.09     21.32 o 
   6   2  19      183.37      156.95     19.86 o 
   7   2  19       13.32       56.06     17.73 o 
   8   2  19        9.19       42.93     19.02 o 
   9   2  19        8.32       24.99     24.22 o 
   1   3  19       33.92       24.36     16.75 o 
   2   3  19       62.91       60.51     21.15 o 
   3   3  19      560.85      476.69     54.48 o 
   4   3  19       61.98       59.34     16.72 o 
   5   3  19       10.14       22.63     12.53 o 
   6   3  19      186.71      160.99     25.85 o 
   7   3  19      402.10      360.39     56.93 o 
   8   3  19        0.18       24.48     21.77 o 
   9   3  19       28.32       11.89     27.40 o 
   1   4  19       13.10       15.09     11.09 o 
   2   4  19      188.82      177.16     29.25 o 
   3   4  19       16.60       18.21     10.69 o 
   4   4  19      418.68      311.89     45.88 o 
   5   4  19       65.75       55.43     20.31 o 
   6   4  19      482.48      410.86     58.22 o 
   7   4  19      232.95      186.67     56.33 o 
   8   4  19       82.95       68.71     27.45 o 
   1   5  19        0.28       20.23     11.30 o 
   2   5  19       64.23       54.01     13.26 o 
   3   5  19       97.86       78.90     18.14 o 
   4   5  19        4.57       16.97     13.78 o 
   5   5  19       49.97       54.37     21.78 o 
   6   5  19        1.76       10.70     17.65 o 
   7   5  19      354.35      287.09     47.71 o 
   8   5  19       98.21       64.08     23.07 o 
   1   6  19      141.18       97.09     19.65 o 
   2   6  19       26.43       20.38      9.51 o 
   3   6  19        8.13       21.47     21.76 o 
   4   6  19      104.41      114.95     25.11 o 
   5   6  19       98.44       72.34     22.16 o 
   6   6  19        0.46        3.68     22.59 o 
   7   6  19       21.12       19.61     20.63 o 
   8   6  19        0.59       49.43     25.37 o 
   1   7  19       51.02       52.23     32.39 o 
   2   7  19      173.59      150.22     59.69 o 
   3   7  19        7.73       -9.11     21.85 o 
   4   7  19        7.16       36.38     19.97 o 
   5   7  19       36.50       26.69     18.50 o 
   6   7  19       43.57       51.76     20.11 o 
   7   7  19        0.38       22.08     18.00 o 
   1   8  19       49.97       43.42     28.81 o 
   2   8  19       24.89       34.36     39.13 o 
   3   8  19       18.47      -17.39     34.79 o 
   4   8  19       67.27        4.97     36.65 o 
   5   8  19       10.09       13.56     13.52 o 
   6   8  19      118.02       99.49     25.21 o 
   7   8  19        0.66       28.38     21.89 o 
   1   9  19        4.09       18.35     25.01 o 
   2   9  19       53.27       12.39     41.62 o 
   3   9  19        1.07       44.84     57.41 o 
   4   9  19       11.34       54.74     34.85 o 
   5   9  19       66.79       34.55     21.40 o 
   6   9  19        0.37       -9.39     29.63 o 
   1  10  19       27.03       25.33     42.81 o 
   2  10  19       21.75       39.07     28.72 o 
   3  10  19       81.77       64.54     29.96 o 
   4  10  19      385.51      366.63     97.85 o 
   5  10  19       17.45       56.70     25.58 o 
   1  11  19       94.39       68.78     35.92 o 
   2  11  19       12.73       45.39     28.91 o 
   3  11  19        2.03       33.19     30.93 o 
   4  11  19       38.03      109.46     45.28 o 
   1  12  19       16.81       22.66     41.11 o 
   2  12  19       72.12       98.98     36.74 o 
   0   0  20     2863.96     2677.84    140.12 o 
   1   0  20     1848.45     1909.77    118.74 o 
   2   0  20     2401.60     2301.99     69.12 o 
   3   0  20     2505.66     2491.89    105.52 o 
   4   0  20     5711.15     5888.13    167.00 o 
   5   0  20     1711.45     1563.20     80.83 o 
   6   0  20     6942.63     6800.15    169.07 o 
   7   0  20      539.47      436.99     86.66 o 
   8   0  20     4292.97     4193.40    148.10 o 
   0   1  20     7342.62     7286.03    135.77 o 
   1   1  20     3077.84     3013.85     53.83 o 
   2   1  20     4153.25     3891.22     83.93 o 
   3   1  20     4594.67     4533.40    100.77 o 
   4   1  20     4481.37     4268.79     96.74 o 
   5   1  20     2787.99     2694.93    111.17 o 
   6   1  20     6445.09     6426.58    135.94 o 
   7   1  20     1215.45     1235.99     65.58 o 
   8   1  20     4693.23     4848.02    130.43 o 
   0   2  20     5380.64     5150.74    134.33 o 
   1   2  20      609.64      610.45     67.42 o 
   2   2  20     6511.61     6613.18    173.62 o 
   3   2  20     1810.95     1776.25    110.00 o 
   4   2  20     4089.54     4014.61     90.83 o 
   5   2  20     1464.71     1373.57     75.46 o 
   6   2  20     4858.44     4856.15    139.45 o 
   7   2  20      751.41      713.57    105.43 o 
   8   2  20     3198.22     3207.41     98.99 o 
   0   3  20     9488.53     9465.24    419.86 o 
   1   3  20     2977.80     3074.43     87.05 o 
   2   3  20     8321.65     8636.52    162.43 o 
   3   3  20     2510.79     2578.45     68.41 o 
   4   3  20     5613.26     5619.96    110.86 o 
   5   3  20     1994.49     1949.61     84.47 o 
   6   3  20     3500.78     3309.11    116.23 o 
   7   3  20     1534.45     1401.77    124.99 o 
   8   3  20     2354.17     2216.45    112.22 o 
   0   4  20     6856.13     7068.44    192.38 o 
   1   4  20     1377.07     1385.51     61.65 o 
   2   4  20     9168.15     9496.43    176.90 o 
   3   4  20      915.11      858.36    120.68 o 
   4   4  20     4234.73     4048.03     98.97 o 
   5   4  20      522.63      462.38     76.35 o 
   6   4  20     3722.67     3727.98    132.37 o 
   7   4  20     1015.49      816.94    134.62 o 
   8   4  20     2654.01     2614.09     86.00 o 
   0   5  20     5232.76     5044.00    155.87 o 
   1   5  20     3078.29     3231.88     88.49 o 
   2   5  20     6585.39     6549.77    150.17 o 
   3   5  20     1320.12     1157.06    154.60 o 
   4   5  20     5677.51     5914.06    166.73 o 
   5   5  20     1109.22      998.85    135.06 o 
   6   5  20     3906.02     3852.41    110.03 o 
   7   5  20     1278.15     1192.28    103.76 o 
   0   6  20     8429.35     8530.95    362.45 o 
   1   6  20     1958.98     1764.31     95.94 o 
   2   6  20     7832.83     8119.96    168.87 o 
   3   6  20      815.60      727.00    115.47 o 
   4   6  20     5788.41     5721.98    123.48 o 
   5   6  20      374.87      384.92     57.72 o 
   6   6  20     4047.17     3729.13    120.21 o 
   7   6  20      451.63      342.23     83.76 o 
   0   7  20     4939.91     4894.58    180.58 o 
   1   7  20      661.35      653.63     75.36 o 
   2   7  20     4886.30     4736.30    158.36 o 
   3   7  20     1097.46     1057.00     81.29 o 
   4   7  20     4520.24     4142.55    218.25 o 
   5   7  20     1505.67     1399.48     99.94 o 
   6   7  20     3639.98     3487.19    153.05 o 
   0   8  20     6150.63     5976.64    218.47 o 
   1   8  20      806.93      823.35    131.28 o 
   2   8  20     5410.69     5333.94    233.91 o 
   3   8  20      545.92      550.12    122.96 o 
   4   8  20     3975.97     3861.32    222.62 o 
   5   8  20      818.61      673.93    126.77 o 
   6   8  20     4011.87     4039.53    215.33 o 
   0   9  20     2815.42     2362.00    413.35 o 
   1   9  20     1198.26     1188.00    182.82 o 
   2   9  20     3961.92     3930.88    133.15 o 
   3   9  20     1298.48     1360.49    198.70 o 
   4   9  20     4133.34     4225.81    141.99 o 
   5   9  20     1111.55      825.01    226.12 o 
   0  10  20     2748.97     3098.20    166.86 o 
   1  10  20      694.79      684.47    136.18 o 
   2  10  20     2637.52     2451.36    254.95 o 
   3  10  20      450.28      485.05     96.41 o 
   4  10  20     3610.85     3713.71    142.49 o 
   0  11  20     2579.94     2434.21    362.16 o 
   1  11  20     1471.67     1366.59    131.54 o 
   2  11  20     2825.45     2772.32    151.28 o 
   1   1  21      305.96      231.60     33.83 o 
   2   1  21        0.13       42.63     22.76 o 
   3   1  21      229.04      140.71     27.66 o 
   4   1  21       11.83       25.70     17.83 o 
   5   1  21      127.44      105.70     20.09 o 
   6   1  21       24.66       18.69     15.78 o 
   7   1  21       10.25       17.23     13.21 o 
   1   2  21      143.25      143.90     22.27 o 
   2   2  21      432.14      387.19     44.84 o 
   3   2  21        5.46       20.19     11.98 o 
   4   2  21       26.96       40.79     16.39 o 
   5   2  21      289.31      232.61     33.47 o 
   6   2  21       61.10       76.45     21.04 o 
   7   2  21        0.63       12.13     17.27 o 
   1   3  21       18.20       34.80     13.49 o 
   2   3  21        0.98       18.63     12.74 o 
   3   3  21       92.05       65.44     13.93 o 
   4   3  21      221.21      132.46     30.65 o 
   5   3  21      161.37      132.03     25.16 o 
   6   3  21       47.36       42.75     19.43 o 
   7   3  21       40.80       15.23     26.84 o 
   1   4  21        0.14       13.21     11.74 o 
   2   4  21        0.00       14.22     18.09 o 
   3   4  21        0.22       40.20     13.38 o 
   4   4  21       63.79       80.78     22.80 o 
   5   4  21      162.41       84.46     24.32 o 
   6   4  21        8.43       32.95     23.10 o 
   7   4  21       44.59       37.17     25.75 o 
   1   5  21      199.00      134.01     30.20 o 
   2   5  21      296.00      263.39     64.74 o 
   3   5  21       22.49       31.18     12.85 o 
   4   5  21       82.40       51.85     18.97 o 
   5   5  21      117.00       55.42     24.71 o 
   6   5  21       29.06       51.05     25.90 o 
   1   6  21        5.29       36.36     21.09 o 
   2   6  21       28.09       37.10     22.26 o 
   3   6  21        6.17       15.99     24.79 o 
   4   6  21       56.97       42.13     22.64 o 
   5   6  21        7.07       -4.96     22.41 o 
   6   6  21        5.83       43.20     14.81 o 
   1   7  21       54.58       46.77     43.32 o 
   2   7  21       88.11      116.67     39.28 o 
   3   7  21        2.54       29.12     31.17 o 
   4   7  21        0.26       24.68     19.29 o 
   5   7  21       10.04       28.26     47.75 o 
   1   8  21       12.12       63.20     44.43 o 
   2   8  21        0.12       30.75     61.77 o 
   3   8  21       48.33       17.33     29.86 o 
   4   8  21        0.44       41.77     21.66 o 
   1   9  21        5.97      -12.77     42.60 o 
   2   9  21       18.39       42.86     23.30 o 
   3   9  21        5.87       26.69     26.52 o 
   1  10  21       16.37       22.74     32.68 o 
   0   0  22      245.96      223.05     81.78 o 
   1   0  22    10666.08    10638.35    305.76 o 
   2   0  22       10.93       70.31     26.87 o 
   3   0  22     7100.68     7630.37    163.65 o 
   4   0  22        8.63       36.97     26.31 o 
   5   0  22     8051.11     8180.79    203.96 o 
   6   0  22      336.71      304.45     79.14 o 
   0   1  22     3061.54     3017.04    127.82 o 
   1   1  22      265.38      301.56     49.02 o 
   2   1  22     3501.08     3835.92     75.49 o 
   3   1  22       93.50       75.67     22.47 o 
   4   1  22     2201.52     2317.41     89.97 o 
   5   1  22       17.28       46.68     19.85 o 
   6   1  22     1502.81     1336.05     98.59 o 
   0   2  22      684.74      547.93    128.06 o 
   1   2  22    11274.93    11616.14    153.11 o 
   2   2  22      177.81      178.35     25.44 o 
   3   2  22     7093.50     7164.63    148.10 o 
   4   2  22      330.27      271.38     52.65 o 
   5   2  22     7156.49     7323.08    160.95 o 
   6   2  22       43.07       53.98     16.51 o 
   0   3  22     2830.44     2913.93    100.85 o 
   1   3  22       14.47       62.96     20.38 o 
   2   3  22     1886.61     1917.65    159.90 o 
   3   3  22       15.01       46.02     16.78 o 
   4   3  22     2248.91     2060.15    183.27 o 
   5   3  22       71.64       71.52     25.15 o 
   6   3  22     1634.20     1637.13     84.19 o 
   0   4  22      302.30      276.66     67.91 o 
   1   4  22     9779.03    10279.53    230.76 o 
   2   4  22      156.15      156.06     31.38 o 
   3   4  22     8819.17     9208.78    210.01 o 
   4   4  22      241.68      227.31     34.71 o 
   5   4  22     7283.34     7592.07    163.13 o 
   6   4  22       18.04       40.66     18.79 o 
   0   5  22     1206.42     1134.53    310.69 o 
   1   5  22       43.22       80.96     74.92 o 
   2   5  22     1363.89     1309.20     83.36 o 
   3   5  22      210.78      149.98     43.37 o 
   4   5  22     1510.78     1400.53    163.60 o 
   5   5  22       93.60       91.87     26.40 o 
   0   6  22       13.73       16.16     43.61 o 
   1   6  22     7794.86     8174.72    368.53 o 
   2   6  22       71.06       73.37     25.24 o 
   3   6  22     9109.78     9417.70    248.34 o 
   4   6  22      174.49      197.16     64.14 o 
   5   6  22     6684.03     6688.21    536.96 o 
   0   7  22      921.47      817.26    302.97 o 
   1   7  22      125.67       92.62     26.81 o 
   2   7  22     1290.58     1190.71    174.34 o 
   3   7  22       20.27       49.98     33.64 o 
   4   7  22     1771.63     1452.66    212.77 o 
   0   8  22        3.83       37.89     31.17 o 
   1   8  22     5547.23     5451.96    166.02 o 
   2   8  22       84.67       82.46     23.26 o 
   3   8  22     6567.82     6549.75    252.79 o 
   1   1  23       53.89       49.08     18.60 o 
   2   1  23      279.67      229.47     32.02 o 
   3   1  23       30.30       15.07     16.68 o 
   4   1  23       88.75       51.08     19.65 o 
   5   1  23        0.23       43.06     16.22 o 
   1   2  23      115.77      106.78     19.79 o 
   2   2  23       25.18       29.19     15.21 o 
   3   2  23       97.39       79.45     39.61 o 
   4   2  23       34.07       25.59     21.36 o 
   5   2  23      121.37       89.22     29.20 o 
   1   3  23       80.02       93.06     28.59 o 
   2   3  23      290.17      233.52     47.00 o 
   3   3  23        5.68       65.04     18.73 o 
   4   3  23       82.82       79.21     25.45 o 
   5   3  23        9.71       20.23     13.93 o 
   1   4  23        1.62       54.49     18.41 o 
   2   4  23        3.26       -1.82     26.31 o 
   3   4  23       29.38       53.10     22.45 o 
   4   4  23        0.23       57.87     16.96 o 
   1   5  23        6.29       -8.07     36.74 o 
   2   5  23       63.54       84.90     25.10 o 
   3   5  23        5.63       16.75     27.33 o 
   4   5  23       11.39       25.84     22.06 o 
   1   6  23        6.27       11.73     51.33 o 
   2   6  23        0.95       86.14     37.01 o 
   3   6  23       29.49        6.94     37.39 o 
   1   7  23       35.44       54.78     26.84 o 
   0   0  24     3851.77     3947.20    168.43 o 
   1   0  24     2195.05     2398.21     88.18 o 
   2   0  24     1696.03     1374.91    167.67 o 
   3   0  24     1555.38     1615.21     75.99 o 
   4   0  24     1620.98     1255.35    249.21 o 
   0   1  24     6510.18     6869.37    185.49 o 
   1   1  24      824.10      610.75     91.30 o 
   2   1  24     5286.71     5444.50    238.69 o 
   3   1  24      361.22      268.63     75.37 o 
   0   2  24     2175.13     1833.11     95.60 o 
   1   2  24     1995.85     2003.39    222.25 o 
   2   2  24     1342.12      898.36    155.91 o 
   3   2  24     1419.48     1317.29     87.93 o 
   0   3  24     3649.05     3838.11    173.43 o 
   1   3  24      400.35      311.43     80.27 o 
   2   3  24     4108.32     4062.87    470.33 o 
   3   3  24      691.13      502.36     95.26 o 
   0   4  24     2366.97     2540.01    146.41 o 
   1   4  24      719.17      595.20    118.63 o 
   2   4  24     1768.96     1328.92    239.93 o 
   0   5  24     3781.79     3860.70    197.45 o 
   1   5  24       64.16       26.31     19.31 o 
                                                 
